# Supplementary material for: Visualizing the transiently populated closed-state of human HSP90 ATP binding domain
Source: Nat Commun. 2022 Dec 9;13:7601. doi: 10.1038/s41467-022-35399-8 (PMC9734131; doi:10.1038/s41467-022-35399-8)
Supplement: Supplementary file 4 — Source Data [file 41467_2022_35399_MOESM4_ESM.xlsx]

## Sheet: Figure 1 (b)
	1byq_2xht			1byq_2xk2			1byq_4nh8			2xht_and_2xk2			2xht_and_4nh8			2xk2_and_4nh8			3K99_A_1byq			3K99_A_2xht			3K99_A_2xk2			3K99_A_3R4P_B			3K99_A_4nh8			3K99_A_4YKW_A			3K99_A_6B9A_A			3R4P_B_1byq			3R4P_B_2xht			3R4P_B_2xk2			3R4P_B_4nh8
	11	0		11	0		11	0											11	2.77		11	0		11	0		11	0.69		11	0		11	4		11	0		11	2.23		11	0		11	0		11
	12	0.36		12	1.2		12	0		12	1.61		12	0		12	0		12	0.97		12	0.99		12	1.75		12	0.77		12	0		12	3.89		12	0		12	0.92		12	0.67		12	2.05		12
	13	0.34		13	1.39		13	0		13	1.74		13	0		13	0		13	1.02		13	1.3		13	1.66		13	0.69		13	0		13	3.26		13	0		13	0.47		13	0.79		13	1.46		13
	14	0.49		14	1.09		14	0		14	1.63		14	0		14	0		14	0.94		14	1.27		14	1.25		14	0.24		14	0		14	2.79		14	0		14	0.76		14	1.14		14	1.08		14
	15	0.32		15	0.79		15	0		15	1.14		15	0		15	0		15	1.26		15	1.46		15	1.37		15	0.23		15	0		15	1.85		15	0		15	1.09		15	1.33		15	1.15		15
	16	0.39		16	0.38		16	1.07		16	0.77		16	1.35		16	0.59		16	0.65		16	0.94		16	0.8		16	0.18		16	1.38		16	1.28		16	1.55		16	0.53		16	0.88		16	0.64		16
	17	0.2		17	0.13		17	0.92		17	0.3		17	1.07		17	0.65		17	0.13		17	0.25		17	0.21		17	0.14		17	0.89		17	0.66		17	0.79		17	0.17		17	0.33		17	0.13		17
	18	0.19		18	0.19		18	0.82		18	0.25		18	0.91		18	0.5		18	0.1		18	0.18		18	0.1		18	0.1		18	0.67		18	0.42		18	0.56		18	0.19		18	0.25		18	0.05		18
	19	0.1		19	0.26		19	0.76		19	0.22		19	0.76		19	0.35		19	0.18		19	0.13		19	0.1		19	0.05		19	0.53		19	0.3		19	0.43		19	0.21		19	0.16		19	0.07		19
	20	0.08		20	0.25		20	0.72		20	0.32		20	0.77		20	0.42		20	0.15		20	0.17		20	0.17		20	0.06		20	0.57		20	0.27		20	0.48		20	0.17		20	0.19		20	0.14		20
	21	0.18		21	0.21		21	0.68		21	0.33		21	0.68		21	0.38		21	0.16		21	0.32		21	0.22		21	0.23		21	0.62		21	0.38		21	0.47		21	0.22		21	0.25		21	0.12		21
	22	0.19		22	0.19		22	0.59		22	0.22		22	0.47		22	0.41		22	0.26		22	0.42		22	0.35		22	0.35		22	0.61		22	0.48		22	0.47		22	0.2		22	0.09		22	0.16		22
	23	0.08		23	0.18		23	0.75		23	0.17		23	0.67		23	0.48		23	0.41		23	0.41		23	0.49		23	0.46		23	0.84		23	0.47		23	0.63		23	0.22		23	0.15		23	0.11		23
	24	0.1		24	0.15		24	0.5		24	0.24		24	0.53		24	0.22		24	0.64		24	0.65		24	0.76		24	0.64		24	0.97		24	0.59		24	0.84		24	0.12		24	0.23		24	0.06		24
	25	0.07		25	0.08		25	0.62		25	0.13		25	0.5		25	0.51		25	0.87		25	0.88		25	0.9		25	0.7		25	0.78		25	0.49		25	0.78		25	0.15		25	0.17		25	0.11		25
	26	0.09		26	0.08		26	0.6		26	0.05		26	0.49		26	0.39		26	0.48		26	0.54		26	0.49		26	0.44		26	0.62		26	0.35		26	0.53		26	0.18		26	0.11		26	0.08		26
	27	0.06		27	0.13		27	0.36		27	0.14		27	0.32		27	0.17		27	0.38		27	0.44		27	0.44		27	0.42		27	0.58		27	0.32		27	0.38		27	0.15		27	0.14		27	0.06		27
	28	0.02		28	0.09		28	0.32		28	0.11		28	0.25		28	0.3		28	0.59		28	0.61		28	0.58		28	0.5		28	0.37		28	0.23		28	0.25		28	0.15		28	0.16		28	0.07		28
	29	0.06		29	0.07		29	0.54		29	0.12		29	0.46		29	0.47		29	0.54		29	0.56		29	0.49		29	0.34		29	0.3		29	0.15		29	0.27		29	0.21		29	0.18		29	0.13		29
	30	0.05		30	0.04		30	0.26		30	0.1		30	0.21		30	0.19		30	0.34		30	0.39		30	0.31		30	0.23		30	0.24		30	0.17		30	0.1		30	0.16		30	0.18		30	0.13		30
	31	0.07		31	0.17		31	0.27		31	0.13		31	0.22		31	0.33		31	0.51		31	0.5		31	0.53		31	0.38		31	0.26		31	0.25		31	0.1		31	0.21		31	0.17		31	0.1		31
	32	0.09		32	0.21		32	0.59		32	0.13		32	0.46		32	0.49		32	0.6		32	0.52		32	0.45		32	0.37		32	0.08		32	0.23		32	0.17		32	0.28		32	0.2		32	0.1		32
	33	0.14		33	0.2		33	0.48		33	0.25		33	0.51		33	0.36		33	0.37		33	0.45		33	0.22		33	0.14		33	0.13		33	0.12		33	0.23		33	0.27		33	0.29		33	0.09		33
	34	0.11		34	0.17		34	0.32		34	0.26		34	0.41		34	0.31		34	0.3		34	0.4		34	0.3		34	0.33		34	0.16		34	0.21		34	0.25		34	0.25		34	0.3		34	0.12		34
	35	0.09		35	0.16		35	0.66		35	0.21		35	0.69		35	0.63		35	0.52		35	0.58		35	0.44		35	0.53		35	0.34		35	0.55		35	0.46		35	0.39		35	0.38		35	0.28		35
	36	0.11		36	0.13		36	0.92		36	0.18		36	0.92		36	0.92		36	0.54		36	0.57		36	0.49		36	0.47		36	0.43		36	0.48		36	0.57		36	0.49		36	0.44		36	0.42		36
	37	0.28		37	0.1		37	0.73		37	0.33		37	0.96		37	0.77		37	0.34		37	0.46		37	0.4		37	0.41		37	0.6		37	0.46		37	0.66		37	0.43		37	0.45		37	0.43		37
	38	0.25		38	0.2		38	0.21		38	0.11		38	0.35		38	0.34		38	0.22		38	0.17		38	0.25		38	0.34		38	0.3		38	0.28		38	0.32		38	0.49		38	0.43		38	0.47		38
	39	0.98		39	0.29		39	0.9		39	0.83		39	0.92		39	0.62		39	0.37		39	0.79		39	0.12		39	0.43		39	0.62		39	0.21		39	0.64		39	0.5		39	1.17		39	0.46		39
	40	0.21		40	0.1		40	0.37		40	0.27		40	0.48		40	0.3		40	0.29		40	0.11		40	0.3		40	0.37		40	0.39		40	0.15		40	0.46		40	0.17		40	0.39		40	0.1		40
	41	0.17		41	0.09		41	0.23		41	0.14		41	0.2		41	0.14		41	0.2		41	0.15		41	0.13		41	0.13		41	0.09		41	0.09		41	0.1		41	0.08		41	0.16		41	0.01		41
	42	0.2		42	0.07		42	0.06		42	0.17		42	0.21		42	0.06		42	0.12		42	0.14		42	0.08		42	0.03		42	0.1		42	0.13		42	0.1		42	0.06		42	0.18		42	0.02		42
	43	0.06		43	0.09		43	0.11		43	0.14		43	0.16		43	0.08		43	0.05		43	0.09		43	0.1		43	0.01		43	0.13		43	0.15		43	0.13		43	0.06		43	0.14		43	0.05		43
	44	0.04		44	0.05		44	0.01		44	0.09		44	0.07		44	0.06		44	0.06		44	0.1		44	0.07		44	0.1		44	0.07		44	0.11		44	0.08		44	0.03		44	0.05		44	0.06		44
	45	0.08		45	0.06		45	0.06		45	0.11		45	0.13		45	0.06		45	0.08		45	0.13		45	0.11		45	0.08		45	0.12		45	0.16		45	0.1		45	0.03		45	0.09		45	0.07		45
	46	0.15		46	0.07		46	0.09		46	0.19		46	0.15		46	0.15		46	0.1		46	0.24		46	0.13		46	0.07		46	0.16		46	0.19		46	0.12		46	0.08		46	0.25		46	0.08		46
	47	0.13		47	0.06		47	0.07		47	0.16		47	0.21		47	0.08		47	0.06		47	0.22		47	0.09		47	0.1		47	0.08		47	0.15		47	0.14		47	0.09		47	0.24		47	0.07		47
	48	0.12		48	0.11		48	0.08		48	0.14		48	0.15		48	0.05		48	0.05		48	0.15		48	0.1		48	0.11		48	0.07		48	0.16		48	0.11		48	0.12		48	0.19		48	0.04		48
	49	0.09		49	0.08		49	0.07		49	0.1		49	0.12		49	0.05		49	0.07		49	0.1		49	0.12		49	0.07		49	0.11		49	0.18		49	0.11		49	0.06		49	0.13		49	0.03		49
	50	0.08		50	0.13		50	0.1		50	0.15		50	0.14		50	0.03		50	0.07		50	0.19		50	0.13		50	0.06		50	0.1		50	0.2		50	0.1		50	0.11		50	0.22		50	0.1		50
	51	0.14		51	0.09		51	0.13		51	0.17		51	0.11		51	0.09		51	0.14		51	0.25		51	0.09		51	0.13		51	0.14		51	0.19		51	0.13		51	0.16		51	0.21		51	0.09		51
	52	0.1		52	0.08		52	0.07		52	0.12		52	0.08		52	0.06		52	0.11		52	0.09		52	0.12		52	0.08		52	0.06		52	0.12		52	0.1		52	0.13		52	0.15		52	0.1		52
	53	0.1		53	0.08		53	0.04		53	0.13		53	0.11		53	0.06		53	0.07		53	0.08		53	0.1		53	0.1		53	0.1		53	0.12		53	0.07		53	0.04		53	0.15		53	0.04		53
	54	0.16		54	0.08		54	0.08		54	0.22		54	0.22		54	0.07		54	0.09		54	0.26		54	0.03		54	0.14		54	0.07		54	0.13		54	0.07		54	0.11		54	0.29		54	0.07		54
	55	0.12		55	0.11		55	0.1		55	0.15		55	0.17		55	0.03		55	0.18		55	0.24		55	0.11		55	0.12		55	0.1		55	0.08		55	0.09		55	0.14		55	0.27		55	0.1		55
	56	0.1		56	0.07		56	0.08		56	0.1		56	0.14		56	0.06		56	0.17		56	0.14		56	0.12		56	0.14		56	0.13		56	0.08		56	0.09		56	0.1		56	0.16		56	0.07		56
	57	0.07		57	0.07		57	0.06		57	0.11		57	0.14		57	0.06		57	0.1		57	0.16		57	0.12		57	0.16		57	0.14		57	0.12		57	0.09		57	0.1		57	0.19		57	0.09		57
	58	0.1		58	0.1		58	0.08		58	0.19		58	0.17		58	0.09		58	0.16		58	0.24		58	0.14		58	0.15		58	0.13		58	0.13		58	0.08		58	0.14		58	0.22		58	0.13		58
	59	0.13		59	0.1		59	0.19		59	0.25		59	0.34		59	0.1		59	0.21		59	0.3		59	0.15		59	0.11		59	0.09		59	0.07		59	0.04		59	0.21		59	0.31		59	0.18		59
	60	0.25		60	0.32		60	0.33		60	0.59		60	0.58		60	0.07		60	0.33		60	0.59		60	0.07		60	0.11		60	0.1		60	0.07		60	0.06		60	0.31		60	0.56		60	0.08		60
	61	0.2		61	0.36		61	0.31		61	0.55		61	0.5		61	0.15		61	0.34		61	0.57		61	0.19		61	0.13		61	0.09		61	0.09		61	0.1		61	0.37		61	0.58		61	0.19		61
	62	0.29		62	0.12		62	0.18		62	0.39		62	0.34		62	0.19		62	0.23		62	0.43		62	0.22		62	0.18		62	0.06		62	0.18		62	0.12		62	0.28		62	0.52		62	0.2		62
	63	0.77		63	0.31		63	0.23		63	1.07		63	0.99		63	0.13		63	0.24		63	0.99		63	0.18		63	0.24		63	0.09		63	0.22		63	0.13		63	0.3		63	0.97		63	0.37		63
	64	2.17		64	0.66		64	0.82		64	2.08		64	1.93		64	0.23		64	0.95		64	2.03		64	0.34		64	0.2		64	0.14		64	0.22		64	0.18		64	1.1		64	1.86		64	0.59		64
	65	1.88		65	0.48		65	0.36		65	1.84		65	1.94		65	0.32		65	0.5		65	2.25		65	0.47		65	0.25		65	0.2		65	0.27		65	0.18		65	0.18		65	2.04		65	0.48		65
	66	0.74		66	0.96		66	0.86		66	1.12		66	1.06		66	0.17		66	1.01		66	1.32		66	0.27		66	0.18		66	0.18		66	0.29		66	0.17		66	0.9		66	1.32		66	0.46		66
	67	0.71		67	1.13		67	1.06		67	1.67		67	1.51		67	0.18		67	1.22		67	1.67		67	0.24		67	0.17		67	0.15		67	0.24		67	0.18		67	1.14		67	1.49		67	0.42		67
	68	1.21		68	1.92		68	1.77		68	1.03		68	0.83		68	0.21		68	1.91		68	0.87		68	0.23		68	0.16		68	0.18		68	0.15		68	0.18		68	1.79		68	0.68		68	0.45		68
	69	2.52		69	2		69	1.96		69	1.2		69	1.18		69	0.24		69	2.03		69	1.01		69	0.25		69	0.11		69	0.11		69	0.13		69	0.18		69	2.09		69	0.95		69	0.44		69
	70	2.97		70	1.79		70	1.73		70	2.44		70	2.42		70	0.14		70	1.79		70	2.39		70	0.13		70	0.08		70	0.05		70	0.14		70	0.13		70	1.81		70	2.31		70	0.28		70
	71	3.74		71	1.58		71	1.53		71	2.51		71	2.47		71	0.16		71	1.63		71	2.37		71	0.16		71	0.21		71	0.2		71	0.07		71	0.15		71	1.66		71	2.21		71	0.36		71
	72	3.12		72	0.68		72	0.67		72	2.89		72	2.86		72	0.38		72	0.59		72	2.69		72	0.33		72	0.2		72	0.22		72	0.04		72	0.08		72	0.79		72	2.59		72	0.48		72
	73	3.22		73	1.06		73	1.16		73	2.88		73	2.4		73	0.52		73	1.15		73	2.3		73	0.59		73	0.17		73	0.17		73	0.07		73	0.09		73	1.28		73	2.23		73	0.62		73
	74	0.27		74	0.83		74	1.08		74	1.09		74	1.34		74	0.24		74	1.14		74	1.39		74	0.37		74	0.15		74	0.16		74	0.08		74	0.06		74	1.12		74	1.38		74	0.38		74
	75	0.06		75	0.35		75	0.41		75	0.43		75	0.5		75	0.15		75	0.34		75	0.38		75	0.14		75	0.17		75	0.27		75	0.09		75	0.05		75	0.33		75	0.39		75	0.05		75
	76	0.08		76	0.08		76	0.11		76	0.12		76	0.14		76	0.07		76	0.16		76	0.15		76	0.09		76	0.12		76	0.12		76	0.06		76	0.06		76	0.11		76	0.12		76	0.05		76
	77	0.12		77	0.04		77	0.1		77	0.15		77	0.19		77	0.17		77	0.11		77	0.17		77	0.09		77	0.1		77	0.17		77	0.04		77	0.05		77	0.06		77	0.12		77	0.05		77
	78	0.09		78	0.05		78	0.03		78	0.15		78	0.12		78	0.03		78	0.12		78	0.15		78	0.1		78	0.08		78	0.1		78	0.05		78	0.06		78	0.07		78	0.13		78	0.07		78
	79	0.08		79	0.11		79	0.09		79	0.13		79	0.08		79	0.05		79	0.18		79	0.14		79	0.08		79	0.05		79	0.12		79	0.03		79	0.04		79	0.15		79	0.12		79	0.06		79
	80	0.1		80	0.06		80	0.07		80	0.13		80	0.1		80	0.05		80	0.06		80	0.11		80	0.03		80	0.07		80	0.08		80	0.08		80	0.04		80	0.1		80	0.15		80	0.07		80
	81	0.11		81	0.16		81	0.08		81	0.22		81	0.15		81	0.05		81	0.08		81	0.06		81	0.13		81	0.09		81	0.08		81	0.19		81	0.17		81	0.13		81	0.13		81	0.09		81
	82	0.17		82	0.11		82	0.06		82	0.28		82	0.16		82	0.15		82	0.09		82	0.12		82	0.14		82	0.09		82	0.13		82	0.16		82	0.16		82	0.1		82	0.19		82	0.11		82
	83	0.13		83	0.16		83	0.07		83	0.28		83	0.18		83	0.12		83	0.06		83	0.13		83	0.13		83	0.11		83	0.12		83	0.23		83	0.05		83	0.09		83	0.21		83	0.08		83
	84	0.12		84	0.15		84	0.24		84	0.24		84	0.25		84	0.23		84	0.21		84	0.24		84	0.15		84	0.15		84	0.23		84	0.31		84	0.14		84	0.26		84	0.31		84	0.14		84
	85	0.19		85	0.26		85	0.26		85	0.42		85	0.38		85	0.21		85	0.13		85	0.23		85	0.21		85	0.19		85	0.33		85	0.45		85	0.2		85	0.17		85	0.34		85	0.09		85
	86	0.15		86	0.27		86	0.26		86	0.43		86	0.41		86	0.18		86	0.11		86	0.24		86	0.19		86	0.16		86	0.23		86	0.38		86	0.15		86	0.16		86	0.33		86	0.15		86
	87	0.05		87	0.14		87	0.13		87	0.21		87	0.17		87	0.09		87	0.06		87	0.1		87	0.1		87	0.11		87	0.11		87	0.13		87	0.1		87	0.13		87	0.2		87	0.06		87
	88	0.06		88	0.13		88	0.1		88	0.18		88	0.13		88	0.04		88	0.06		88	0.1		88	0.1		88	0.1		88	0.1		88	0.15		88	0.11		88	0.12		88	0.15		88	0.03		88
	89	0.08		89	0.13		89	0.08		89	0.18		89	0.11		89	0.06		89	0.06		89	0.06		89	0.13		89	0.07		89	0.11		89	0.15		89	0.11		89	0.07		89	0.12		89	0.06		89
	90	0.06		90	0.1		90	0.06		90	0.14		90	0.09		90	0.04		90	0.06		90	0.06		90	0.13		90	0.08		90	0.1		90	0.2		90	0.15		90	0.08		90	0.11		90	0.05		90
	91	0.05		91	0.1		91	0.09		91	0.14		91	0.12		91	0.02		91	0.08		91	0.08		91	0.14		91	0.09		91	0.14		91	0.21		91	0.19		91	0.1		91	0.14		91	0.04		91
	92	0.06		92	0.14		92	0.04		92	0.19		92	0.08		92	0.08		92	0.13		92	0.13		92	0.13		92	0.1		92	0.13		92	0.16		92	0.14		92	0.18		92	0.23		92	0.06		92
	93	0.06		93	0.18		93	0.12		93	0.14		93	0.09		93	0.04		93	0.12		93	0.07		93	0.09		93	0.04		93	0.06		93	0.14		93	0.09		93	0.14		93	0.12		93	0.04		93
	94	0.06		94	0.15		94	0.12		94	0.17		94	0.16		94	0.02		94	0.17		94	0.18		94	0.05		94	0.07		94	0.07		94	0.02		94	0.04		94	0.15		94	0.17		94	0.03		94
	95	0.11		95	0.2		95	0.18		95	0.3		95	0.31		95	0.04		95	0.13		95	0.23		95	0.12		95	0.07		95	0.09		95	0.04		95	0.06		95	0.14		95	0.27		95	0.09		95
	96	0.09		96	0.21		96	0.2		96	0.28		96	0.3		96	0.05		96	0.08		96	0.15		96	0.16		96	0.09		96	0.14		96	0.12		96	0.16		96	0.2		96	0.31		96	0.02		96
	97	0.13		97	0.2		97	0.18		97	0.24		97	0.26		97	0.04		97	0.06		97	0.11		97	0.16		97	0.09		97	0.17		97	0.08		97	0.06		97	0.18		97	0.23		97	0.07		97
	98	0.13		98	0.17		98	0.29		98	0.12		98	0.27		98	0.17		98	0.13		98	0.12		98	0.04		98	0.17		98	0.17		98	0.17		98	0.06		98	0.1		98	0.05		98	0.15		98
	99	0.18		99	0.22		99	0.29		99	0.05		99	0.26		99	0.23		99	0.27		99	0.19		99	0.18		99	0.32		99	0.11		99	0.31		99	0.19		99	0.12		99	0.08		99	0.15		99
	100	0.34		100	0.21		100	0.11		100	0.15		100	0.25		100	0.18		100	0.31		100	0.23		100	0.31		100	0.44		100	0.2		100	0.42		100	0.29		100	0.13		100	0.28		100	0.14		100
	101	0.42		101	0.25		101	0.14		101	0.17		101	0.33		101	0.14		101	0.47		101	0.36		101	0.34		101	0.55		101	0.36		101	0.55		101	0.44		101	0.06		101	0.34		101	0.21		101
	102	0.32		102	0.22		102	0.35		102	0.12		102	0.48		102	0.35		102	0.43		102	0.37		102	0.31		102	0.53		102	0.31		102	0.54		102	0.36		102	0.11		102	0.24		102	0.21		102
	103	0.24		103	0.11		103	0.37		103	0.2		103	0.56		103	0.48		103	0.33		103	0.36		103	0.35		103	0.52		103	0.51		103	0.48		103	0.28		103	0.2		103	0.27		103	0.13		103
	104	0.3		104	0.14		104	0.51		104	0.3		104	0.77		104	0.5		104	0.42		104	0.39		104	0.34		104	0.53		104	0.77		104	0.54		104	0.41		104	0.14		104	0.35		104	0.15		104
	105	0.3		105	0.2		105	1.03		105	0.35		105	1.25		105	0.98		105	0.71		105	0.67		105	0.62		105	0.83		105	1.6		105	0.71		105	0.7		105	0.12		105	0.35		105	0.23		105
	106	0.24		106	0.11		106	2.09		106	0.16		106	2.25		106	2.17		106	1.28		106	1.1		106	1.2		106	1.24		106	3.15		106	1.1		106	1.16		106	0.21		106	0.25		106	0.14		106
	107	0.18		107	0.08		107	2.27		107	0.1		107	2.38		107	2.43		107	1.61		107	1.76		107	1.64		107	1.74		107	2.26		107	1.84		107	1.84		107	0.23		107	0.12		107	0.17		107
	108	0.15		108	0.13		108	1.75		108	0.17		108	1.72		108	1.97		108	4.78		108	4.89		108	4.87		108	4.89		108	3.9		108	4.99		108	4.86		108	0.16		108	0.17		108	0.14		108
	109	0.14		109	0.24		109	2.63		109	0.23		109	2.62		109	2.97		109	5.51		109	5.6		109	5.6		109	5.59		109	4.15		109	5.79		109	4.82		109	0.12		109	0.25		109	0.28		109
	110	0.21		110	0.27		110	2.57		110	0.2		110	2.69		110	2.89		110	3.78		110	3.95		110	3.96		110	3.81		110	1.28		110	3.98		110	3.22		110	0.17		110	0.39		110	0.38		110
	111	0.18		111	0.28		111	2.4		111	0.24		111	2.53		111	2.46		111	3.02		111	3.2		111	3.17		111	2.51		111	1.3		111	2.76		111	2.6		111	0.67		111	0.86		111	0.74		111
	112	0.22		112	0.4		112	1.45		112	0.28		112	1.34		112	1.09		112	2.19		112	2.35		112	2.47		112	2.03		112	3.57		112	2.33		112	2.66		112	0.89		112	0.79		112	1.04		112
	113	0.21		113	0.46		113	1.1		113	0.27		113	0.9		113	0.58		113	1.01		113	1.12		113	1.25		113	1.35		113	1.87		113	2.1		113	3.17		113	1.01		113	0.88		113	1.06		113
	114	0.24		114	0.41		114	1.76		114	0.2		114	1.48		114	1.27		114	1.24		114	1.43		114	1.5		114	1.54		114	2.64		114	2.35		114	2.23		114	1.53		114	1.57		114	1.73		114
	115	0.17		115	0.22		115	0.93		115	0.09		115	0.74		115	0.64		115	1.28		115	1.38		115	1.34		115	1.15		115	1.62		115	1.31		115	1.42		115	1.04		115	0.94		115	0.94		115
	116	0.16		116	0.29		116	1.52		116	0.24		116	1.32		116	1.2		116	0.97		116	0.97		116	0.76		116	1.08		116	0.97		116	1.33		116	1.11		116	1.02		116	0.81		116	0.81		116
	117	0.19		117	0.35		117	1.89		117	0.28		117	1.66		117	1.53		117	0.51		117	0.6		117	0.64		117	1.09		117	1.88		117	2.42		117	1.75		117	1.11		117	0.94		117	1.15		117
	118	0.12		118	0.22		118	1.16		118	0.14		118	0.98		118	0.95		118	0.67		118	0.7		118	0.7		118	0.88		118	1.06		118	2.12		118	1.05		118	0.97		118	0.86		118	0.93		118
	119	0.19		119	0.19		119	1.22		119	0.16		119	1.06		119	1.07		119	0.69		119	0.57		119	0.5		119	0.86		119	0.59		119	1.16		119	0.74		119	1.18		119	0.95		119	0.98		119
	120	0.24		120	0.29		120	2.05		120	0.17		120	1.81		120	1.79		120	0.54		120	0.35		120	0.37		120	0.99		120	1.74		120	2.11		120	1.57		120	1.42		120	1.29		120	1.35		120
	121	0.23		121	0.33		121	1.94		121	0.11		121	1.65		121	1.69		121	0.47		121	0.54		121	0.62		121	0.9		121	2.01		121	2.6		121	1.77		121	1.28		121	1.24		121	1.25		121
	122	0.16		122	0.21		122	1.69		122	0.09		122	1.51		122	1.58		122	0.69		122	0.58		122	0.5		122	0.56		122	1.57		122	2.03		122	1.32		122	1.21		122	1.13		122	1.02		122
	123	0.26		123	0.32		123	2.56		123	0.2		123	2.24		123	2.36		123	1.12		123	1.04		123	0.84		123	0.71		123	2.52		123	2.17		123	2.24		123	1.71		123	1.73		123	1.51		123
	124	0.37		124	0.35		124	3.02		124	0.29		124	2.64		124	2.76		124	1.19		124	1.28		124	0.98		124	0.81		124	3.2		124	2.83		124	2.85		124	1.97		124	2.06		124	1.75		124
	125	0.27		125	0.34		125	2.59		125	0.23		125	2.51		125	2.59		125	1.45		125	1.29		125	1.09		125	0.49		125	3.15		125	2.89		125	3.13		125	1.88		125	1.72		125	1.51		125
	126	0.18		126	0.22		126	1.68		126	0.25		126	1.45		126	1.73		126	1.01		126	1.01		126	0.82		126	0.53		126	2.1		126	2.47		126	1.95		126	1.42		126	1.38		126	1.22		126
	127	0.23		127	0.1		127	1.37		127	0.26		127	1.16		127	1.29		127	0.86		127	0.82		127	0.75		127	0.29		127	0.99		127	2.65		127	0.9		127	1.15		127	1.14		127	1.06		127
	128	0.12		128	0.15		128	0.81		128	0.1		128	0.71		128	0.78		128	0.48		128	0.34		128	0.46		128	0.11		128	0.35		128	2.04		128	0.31		128	0.54		128	0.44		128	0.51		128
	129	0.11		129	0.13		129	0.45		129	0.13		129	0.38		129	0.33		129	0.31		129	0.26		129	0.29		129	0.3		129	0.15		129	2.11		129	0.27		129	0.55		129	0.59		129	0.53		129
	130	0.16		130	0.14		130	0.34		130	0.22		130	0.2		130	0.46		130	0.49		130	0.36		130	0.59		130	0.16		130	0.18		130	2.28		130	0.36		130	0.34		130	0.27		130	0.46		130
	131	0.16		131	0.1		131	0.4		131	0.16		131	0.26		131	0.43		131	0.35		131	0.2		131	0.37		131	0.17		131	0.11		131	2.98		131	0.25		131	0.22		131	0.19		131	0.28		131
	132	0.15		132	0.1		132	0.36		132	0.2		132	0.24		132	0.39		132	0.49		132	0.38		132	0.45		132	0.28		132	0.32		132	2.6		132	0.48		132	0.24		132	0.09		132	0.24		132
	133	0.23		133	0.09		133	0.55		133	0.19		133	0.28		133	0.49		133	0.7		133	0.49		133	0.61		133	0.33		133	0.34		133	2.01		133	0.53		133	0.45		133	0.17		133	0.36		133
	134	0.18		134	0.31		134	1.07		134	0.2		134	0.84		134	0.78		134	1.26		134	1.04		134	0.97		134	0.39		134	0.23		134	2.1		134	0.42		134	0.86		134	0.62		134	0.56		134
	135	0.17		135	0.34		135	1.14		135	0.29		135	1.04		135	0.81		135	1.23		135	1.1		135	0.88		135	0.37		135	0.33		135	1.74		135	0.48		135	0.83		135	0.7		135	0.48		135
	136	0.09		136	0.16		136	0.64		136	0.14		136	0.54		136	0.47		136	0.71		136	0.61		136	0.54		136	0.28		136	0.14		136	0.43		136	0.3		136	0.44		136	0.36		136	0.28		136
	137	0.07		137	0.12		137	0.32		137	0.15		137	0.35		137	0.21		137	0.33		137	0.35		137	0.22		137	0.15		137	0.1		137	0.15		137	0.16		137	0.27		137	0.28		137	0.2		137
	138	0.18		138	0.08		138	0.33		138	0.21		138	0.41		138	0.23		138	0.37		138	0.41		138	0.29		138	0.13		138	0.16		138	0.09		138	0.12		138	0.31		138	0.33		138	0.26		138
	139	0.16		139	0.09		139	0.23		139	0.19		139	0.34		139	0.19		139	0.27		139	0.34		139	0.24		139	0.12		139	0.18		139	0.07		139	0.13		139	0.15		139	0.22		139	0.11		139
	140	0.14		140	0.09		140	0.09		140	0.14		140	0.18		140	0.13		140	0.13		140	0.12		140	0.12		140	0.12		140	0.17		140	0.14		140	0.1		140	0.13		140	0.04		140	0.16		140
	141	0.06		141	0.08		141	0.09		141	0.06		141	0.08		141	0.03		141	0.15		141	0.13		141	0.13		141	0.13		141	0.11		141	0.15		141	0.06		141	0.18		141	0.15		141	0.18		141
	142	0.03		142	0.07		142	0.05		142	0.09		142	0.05		142	0.07		142	0.13		142	0.13		142	0.15		142	0.08		142	0.16		142	0.11		142	0.12		142	0.08		142	0.08		142	0.15		142
	143	0.12		143	0.07		143	0.09		143	0.11		143	0.09		143	0.11		143	0.1		143	0.03		143	0.08		143	0.04		143	0.1		143	0.14		143	0.06		143	0.07		143	0.06		143	0.11		143
	144	0.15		144	0.04		144	0.06		144	0.13		144	0.1		144	0.05		144	0.1		144	0.04		144	0.1		144	0.08		144	0.1		144	0.18		144	0.09		144	0.05		144	0.07		144	0.07		144
	145	0.1		145	0.03		145	0.01		145	0.07		145	0.07		145	0.1		145	0.09		145	0.06		145	0.08		145	0.09		145	0.1		145	0.17		145	0.09		145	0.07		145	0.07		145	0.07		145
	146	0.08		146	0.05		146	0.05		146	0.11		146	0.06		146	0.04		146	0.08		146	0.07		146	0.12		146	0.12		146	0.07		146	0.21		146	0.11		146	0.05		146	0.08		146	0.05		146
	147	0.08		147	0.07		147	0.08		147	0.07		147	0.11		147	0.09		147	0.12		147	0.13		147	0.16		147	0.21		147	0.2		147	0.21		147	0.19		147	0.11		147	0.09		147	0.08		147
	148	0.08		148	0.09		148	0.12		148	0.05		148	0.08		148	0.1		148	0.16		148	0.18		148	0.2		148	0.25		148	0.26		148	0.26		148	0.24		148	0.12		148	0.07		148	0.08		148
	149	0.08		149	0.08		149	0.1		149	0.1		149	0.05		149	0.03		149	0.14		149	0.08		149	0.17		149	0.18		149	0.11		149	0.16		149	0.16		149	0.09		149	0.11		149	0.09		149
	150	0.14		150	0.13		150	0.03		150	0.08		150	0.08		150	0.03		150	0.13		150	0.16		150	0.21		150	0.18		150	0.14		150	0.21		150	0.19		150	0.13		150	0.05		150	0.07		150
	151	0.16		151	0.16		151	0.08		151	0.1		151	0.12		151	0.09		151	0.04		151	0.1		151	0.13		151	0.12		151	0.07		151	0.14		151	0.07		151	0.17		151	0.08		151	0.05		151
	152	0.23		152	0.2		152	0.1		152	0.05		152	0.12		152	0.07		152	0.09		152	0.11		152	0.12		152	0.07		152	0.04		152	0.08		152	0.02		152	0.18		152	0.04		152	0.06		152
	153	0.18		153	0.25		153	0.21		153	0.14		153	0.11		153	0.07		153	0.16		153	0.08		153	0.14		153	0.03		153	0.14		153	0.05		153	0.09		153	0.22		153	0.11		153	0.06		153
	154	0.07		154	0.28		154	0.29		154	0.24		154	0.28		154	0.11		154	0.13		154	0.14		154	0.17		154	0.04		154	0.22		154	0.08		154	0.11		154	0.16		154	0.18		154	0.1		154
	155	0.2		155	0.27		155	0.28		155	0.3		155	0.29		155	0.14		155	0.16		155	0.3		155	0.14		155	0.09		155	0.21		155	0.08		155	0.08		155	0.21		155	0.31		155	0.05		155
	156	0.21		156	0.21		156	0.27		156	0.2		156	0.21		156	0.21		156	1.2		156	1.31		156	1.33		156	0.09		156	1.47		156	0.09		156	1.33		156	1.09		156	1.19		156	1.21		156
	157	0.16		157	0.21		157	0.33		157	0.2		157	0.25		157	0.39		157	0.37		157	0.46		157	0.3		157	0.07		157	0.64		157	0.06		157	0.44		157	0.3		157	0.38		157	0.21		157
	158	0.41		158	0.26		158	0.32		158	0.38		158	0.12		158	0.37		158	0.17		158	0.2		158	0.29		158	0.15		158	0.21		158	0.15		158	0.08		158	0.16		158	0.31		158	0.21		158
	159	0.22		159	0.29		159	0.2		159	0.17		159	0.18		159	0.09		159	0.15		159	0.17		159	0.14		159	0.08		159	0.04		159	0.07		159	0.03		159	0.23		159	0.21		159	0.11		159
	160	0.22		160	0.17		160	0.19		160	0.12		160	0.19		160	0.08		160	0.14		160	0.16		160	0.06		160	0.06		160	0.17		160	0.1		160	0.16		160	0.15		160	0.15		160	0.02		160
	161	0.21		161	0.12		161	0.26		161	0.12		161	0.26		161	0.12		161	0.09		161	0.22		161	0.13		161	0.06		161	0.17		161	0.09		161	0.09		161	0.04		161	0.16		161	0.1		161
	162	0.16		162	0.06		162	0.18		162	0.13		162	0.24		162	0.1		162	0.15		162	0.17		162	0.13		162	0.1		162	0.04		162	0.11		162	0.05		162	0.06		162	0.11		162	0.09		162
	163	0.16		163	0.03		163	0.15		163	0.13		163	0.21		163	0.06		163	0.08		163	0.12		163	0.07		163	0.08		163	0.07		163	0.1		163	0.04		163	0.07		163	0.07		163	0.08		163
	164	0.11		164	0.06		164	0.08		164	0.11		164	0.16		164	0.09		164	0.05		164	0.07		164	0.08		164	0.06		164	0.06		164	0.08		164	0.05		164	0.04		164	0.05		164	0.11		164
	165	0.11		165	0.09		165	0.11		165	0.15		165	0.09		165	0.05		165	0.06		165	0.16		165	0.03		165	0.04		165	0.05		165	0.09		165	0.05		165	0.05		165	0.13		165	0.03		165
	166	0.13		166	0.12		166	0.07		166	0.13		166	0.09		166	0.13		166	0.21		166	0.23		166	0.13		166	0.12		166	0.19		166	0.13		166	0.13		166	0.08		166	0.12		166	0.04		166
	167	0.15		167	0.15		167	0.2		167	0.13		167	0.14		167	0.13		167	0.22		167	0.29		167	0.2		167	0.25		167	0.31		167	0.25		167	0.17		167	0.19		167	0.04		167	0.1		167
	168	0.22		168	0.11		168	0.31		168	0.22		168	0.19		168	0.12		168	0.2		168	0.44		168	0.24		168	0.27		168	0.38		168	0.37		168	0.27		168	0.19		168	0.18		168	0.08		168
	169	0.07		169	0.26		169	0.52		169	0.19		169	0.48		169	0.15		169	0.13		169	0.14		169	0.24		169	0.14		169	0.44		169	0.31		169	0.34		169	0.16		169	0.1		169	0.12		169
	170	0.06		170	0.12		170	0.31		170	0.15		170	0.32		170	0.17		170	0.12		170	0.12		170	0.11		170	0.03		170	0.17		170	0.2		170	0.18		170	0.12		170	0.11		170	0.11		170
	171	0.11		171	0.19		171	0.46		171	0.25		171	0.51		171	0.16		171	0.13		171	0.15		171	0.15		171	0.08		171	0.3		171	0.26		171	0.24		171	0.2		171	0.23		171	0.09		171
	172	0.19		172	0.13		172	0.41		172	0.22		172	0.56		172	0.21		172	0.06		172	0.19		172	0.12		172	0.06		172	0.31		172	0.27		172	0.34		172	0.11		172	0.24		172	0.12		172
	173	0.18		173	0.09		173	0.52		173	0.14		173	0.55		173	0.32		173	0.12		173	0.26		173	0.17		173	0.12		173	0.53		173	0.43		173	0.48		173	0.1		173	0.22		173	0.08		173
	174	0.26		174	0.29		174	0.4		174	0.16		174	0.51		174	0.31		174	0.3		174	0.21		174	0.07		174	0.16		174	0.43		174	0.49		174	0.44		174	0.24		174	0.22		174	0.09		174
	175	0.25		175	0.32		175	0.45		175	0.12		175	0.45		175	0.24		175	0.21		175	0.14		175	0.11		175	0.12		175	0.35		175	0.36		175	0.35		175	0.29		175	0.16		175	0.06		175
	176	0.34		176	0.52		176	0.91		176	0.22		176	0.7		176	0.44		176	0.36		176	0.07		176	0.16		176	0.37		176	0.6		176	0.74		176	0.75		176	0.72		176	0.42		176	0.27		176
	177	0.38		177	0.59		177	1.03		177	0.26		177	0.78		177	0.43		177	0.48		177	0.15		177	0.19		177	0.41		177	0.66		177	0.61		177	1.79		177	0.91		177	0.56		177	0.32		177
	178	0.34		178	0.66		178	0.9		178	0.34		178	0.74		178	0.43		178	0.34		178	0.16		178	0.32		178	0.35		178	0.61		178	0.44		178	0.28		178	0.71		178	0.45		178	0.12		178
	179	0.25		179	0.37		179	0.52		179	0.22		179	0.53		179	0.3		179	0.23		179	0.22		179	0.16		179	0.21		179	0.33		179	0.12		179	0.24		179	0.44		179	0.4		179	0.19		179
	180	0.19		180	0.63		180	0.78		180	0.45		180	0.62		180	0.16		180	0.63		180	0.52		180	0.21		180	0.1		180	0.23		180	0.11		180	0.13		180	0.72		180	0.58		180	0.17		180
	181	0.23		181	0.62		181	0.78		181	0.48		181	0.67		181	0.18		181	0.64		181	0.65		181	0.42		181	0.09		181	0.39		181	0.09		181	0.13		181	0.71		181	0.69		181	0.39		181
	182	0.13		182	0.19		182	0.12		182	0.09		182	0.06		182	0.05		182	0.19		182	0.19		182	0.13		182	0.06		182	0.13		182	0.04		182	0.1		182	0.21		182	0.15		182	0.05		182
	183	0.15		183	0.18		183	0.12		183	0.06		183	0.05		183	0.05		183	0.25		183	0.13		183	0.14		183	0.05		183	0.15		183	0.03		183	0.05		183	0.25		183	0.14		183	0.13		183
	184	0.14		184	0.19		184	0.11		184	0.05		184	0.14		184	0.13		184	0.19		184	0.07		184	0.05		184	0.03		184	0.19		184	0.03		184	0.08		184	0.22		184	0.12		184	0.08		184
	185	0.06		185	0.15		185	0.11		185	0.12		185	0.13		185	0.15		185	0.08		185	0.03		185	0.14		185	0.11		185	0.16		185	0.17		185	0.12		185	0.17		185	0.15		185	0.07		185
	186	0.04		186	0.12		186	0.09		186	0.13		186	0.09		186	0.03		186	0.1		186	0.08		186	0.19		186	0.18		186	0.18		186	0.29		186	0.25		186	0.12		186	0.15		186	0.04		186
	187	0.07		187	0.06		187	0.04		187	0.11		187	0.04		187	0.04		187	0.09		187	0.08		187	0.14		187	0.16		187	0.11		187	0.24		187	0.2		187	0.08		187	0.13		187	0.06		187
	188	0.06		188	0.08		188	0.06		188	0.13		188	0.07		188	0.03		188	0.07		188	0.09		188	0.13		188	0.11		188	0.14		188	0.17		188	0.13		188	0.06		188	0.11		188	0.05		188
	189	0.04		189	0.1		189	0.1		189	0.15		189	0.12		189	0.04		189	0.07		189	0.06		189	0.14		189	0.16		189	0.14		189	0.17		189	0.14		189	0.09		189	0.13		189	0.05		189
	190	0.16		190	0.16		190	0.11		190	0.25		190	0.18		190	0.02		190	0.1		190	0.1		190	0.13		190	0.1		190	0.11		190	0.15		190	0.11		190	0.11		190	0.19		190	0.05		190
	191	0.15		191	0.13		191	0.13		191	0.19		191	0.2		191	0.12		191	0.06		191	0.13		191	0.17		191	0.16		191	0.19		191	0.12		191	0.15		191	0.1		191	0.2		191	0.11		191
	192	0.25		192	0.16		192	0.22		192	0.25		192	0.24		192	0.1		192	0.06		192	0.27		192	0.2		192	0.17		192	0.24		192	0.16		192	0.29		192	0.12		192	0.26		192	0.09		192
	193	0.24		193	0.15		193	0.15		193	0.2		193	0.13		193	0.06		193	0.14		193	0.32		193	0.21		193	0.11		193	0.19		193	0.16		193	0.26		193	0.13		193	0.29		193	0.14		193
	194	0.11		194	0.15		194	0.09		194	0.18		194	0.07		194	0.06		194	0.13		194	0.2		194	0.21		194	0.14		194	0.17		194	0.12		194	0.17		194	0.16		194	0.22		194	0.13		194
	195	0.15		195	0.09		195	0.05		195	0.24		195	0.13		195	0.12		195	0.14		195	0.26		195	0.08		195	0.09		195	0.16		195	0.16		195	0.13		195	0.21		195	0.34		195	0.15		195
	196	0.04		196	0.13		196	0.09		196	0.1		196	0.02		196	0.08		196	0.09		196	0.09		196	0.11		196	0.08		196	0.06		196	0.15		196	0.09		196	0.14		196	0.17		196	0.13		196
	197	0.06		197	0.18		197	0.14		197	0.18		197	0.12		197	0.07		197	0.17		197	0.17		197	0.14		197	0.1		197	0.08		197	0.14		197	0.08		197	0.12		197	0.11		197	0.1		197
	198	0.09		198	0.13		198	0.07		198	0.23		198	0.11		198	0.06		198	0.19		198	0.25		198	0.09		198	0.09		198	0.14		198	0.18		198	0.14		198	0.12		198	0.2		198	0.03		198
	199	0.07		199	0.13		199	0.13		199	0.2		199	0.09		199	0.12		199	0.18		199	0.18		199	0.08		199	0.05		199	0.1		199	0.16		199	0.14		199	0.14		199	0.17		199	0.05		199
	200	0.02		200	0.24		200	0.08		200	0.24		200	0.06		200	0.15		200	0.32		200	0.29		200	0.09		200	0.11		200	0.23		200	0.16		200	0.25		200	0.21		200	0.19		200	0.04		200
	201	0.04		201	0.15		201	0.1		201	0.17		201	0.1		201	0.1		201	0.25		201	0.25		201	0.14		201	0.2		201	0.19		201	0.16		201	0.19		201	0.15		201	0.17		201	0.08		201
	202	0.07		202	0.13		202	0.05		202	0.16		202	0.06		202	0.13		202	0.11		202	0.11		202	0.06		202	0.13		202	0.08		202	0.13		202	0.08		202	0.2		202	0.18		202	0.13		202
	203	0.11		203	0.12		203	0.1		203	0.18		203	0.16		203	0.05		203	0.12		203	0.15		203	0.07		203	0.09		203	0.06		203	0.15		203	0.1		203	0.15		203	0.18		203	0.06		203
	204	0.04		204	0.12		204	0.07		204	0.12		204	0.07		204	0.12		204	0.13		204	0.12		204	0.09		204	0.05		204	0.07		204	0.13		204	0.09		204	0.14		204	0.13		204	0.07		204
	205	0.05		205	0.1		205	0.09		205	0.09		205	0.1		205	0.11		205	0.25		205	0.24		205	0.26		205	0.08		205	0.18		205	0.15		205	0.2		205	0.29		205	0.25		205	0.29		205
	206	0.09		206	0.07		206	0.15		206	0.07		206	0.12		206	0.12		206	0.18		206	0.16		206	0.14		206	0.06		206	0.05		206	0.07		206	0.11		206	0.19		206	0.14		206	0.15		206
	207	0.08		207	0.07		207	0.13		207	0.12		207	0.11		207	0.19		207	0.14		207	0.11		207	0.15		207	0.06		207	0.07		207	0.07		207	0.12		207	0.16		207	0.1		207	0.15		207
	208	0.15		208	0.09		208	0.12		208	0.18		208	0.06		208	0.19		208	0.12		208	0.12		208	0.13		208	0.19		208	0.07		208	0.08		208	0.1		208	0.25		208	0.14		208	0.27		208
	209	0.16		209	0.08		209	0.15		209	0.14		209	0.13		209	0.16		209	0.22		209	0.16		209	0.24		209	0.16		209	0.1		209	0.19		209	0.19		209	0.29		209	0.18		209	0.29		209
	210	0.14		210	0.08		210	0.17		210	0.12		210	0.15		210	0.18		210	0.22		210	0.17		210	0.22		210	0.11		210	0.07		210	0.18		210	0.18		210	0.25		210	0.18		210	0.23		210
	211	0.11		211	0.12		211	0.19		211	0.16		211	0.13		211	0.24		211	0.23		211	0.17		211	0.31		211	0.09		211	0.15		211	0.19		211	0.18		211	0.27		211	0.19		211	0.33		211
	212	0.18		212	0.36		212	0.45		212	0.25		212	0.34		212	0.49		212	0.45		212	0.45		212	0.45		212	0.27		212	0.77		212	0.68		212	0.69		212	0.33		212	0.29		212	0.34		212
	213	0.08		213	0.23		213	0.41		213	0.3		213	0.47		213	0.67		213	0.51		213	0.44		213	0.32		213	0.27		213	0.92		213	0.77		213	0.73		213	0.3		213	0.22		213	0.2		213
	214	0.14		214	0.16		214	0.18		214	0.27		214	0.15		214	0.24		214	0.15		214	0.22		214	0.23		214	0.17		214	0.36		214	0.32		214	0.29		214	0.04		214	0.1		214	0.19		214
	215	0.12		215	0.11		215	0.21		215	0.19		215	0.15		215	0.31		215	0.15		215	0.11		215	0.25		215	0.21		215	0.2		215	0.16		215	0.05		215	0.29		215	0.24		215	0.36		215
	216	0.13		216	0.12		216	0.21		216	0.14		216	0.13		216	0.25		216	0.17		216	0.08		216	0.12		216	0.21		216	0.2		216	0.1		216	0.05		216	0.19		216	0.11		216	0.22		216
	217	0.12		217	0.11		217	0.17		217	0.13		217	0.15		217	0.31		217	0.16		217	0.13		217	0.17		217	0.2		217	0.18		217	0.06		217	0.06		217	0.21		217	0.18		217	0.28		217
	218	0.12		218	0.14		218	0.13		218	0.24		218	0.05		218	0.2		218	0.16		218	0.08		218	0.2		218	0.13		218	0.13		218	0.1		218	0.08		218	0.16		218	0.1		218	0.19		218
	219	0.13		219	0.18		219	0.11		219	0.25		219	0.13		219	0.12		219	0.16		219	0.12		219	0.16		219	0.13		219	0.13		219	0.16		219	0.11		219	0.17		219	0.14		219	0.13		219
	220	0.11		220	0.13		220	0.26		220	0.25		220	0.25		220	0.29		220	0.14		220	0.22		220	0.07		220	0.14		220	0.35		220	0.14		220	0.14		220	0.23		220	0.29		220	0.16		220
	221	0.15		221	0.19		221	0.29		221	0.3		221	0.28		221	0.25		221	0.28		221	0.37		221	0.12		221	0.14		221	0.38		221	0.17		221	0.14		221	0.35		221	0.44		221	0.21		221
	222	0.2		222	0.36		222	0.12		222	0.37		222	0.24		222	0.34		222	0.85		222	0.84		222	0.53		222	0.13		222	0.9		222	0.79		222	1.11		222	0.93		222	0.91		222	0.6		222
				223	0.57		223	0.6		223	0.86		223	0.58		223	0.78								223	1.17		223	0.17		223	1.53					223	1.13								223	1.21		223
																												224	0.15								224	1.18
[truncated: 25 more columns]

## Sheet: Figure 1 (d)
	1byq_2xht			1byq_2xk2			1byq_4nh8			2xht_and_2xk2			2xht_and_4nh8			2xk2_and_4nh8			3K99_A_1byq			3K99_A_2xht			3K99_A_2xk2			3K99_A_3R4P_B			3K99_A_4nh8			3K99_A_4YKW_A			3K99_A_6B9A_A			3R4P_B_1byq			3R4P_B_2xht			3R4P_B_2xk2			3R4P_B_4nh8
	11	0		11	0		11	0											11	2.77		11	0		11	0		11	0.69		11	0		11	4		11	0		11	2.23		11	0		11	0		11
	12	0.36		12	1.2		12	0		12	1.61		12	0		12	0		12	0.97		12	0.99		12	1.75		12	0.77		12	0		12	3.89		12	0		12	0.92		12	0.67		12	2.05		12
	13	0.34		13	1.39		13	0		13	1.74		13	0		13	0		13	1.02		13	1.3		13	1.66		13	0.69		13	0		13	3.26		13	0		13	0.47		13	0.79		13	1.46		13
	14	0.49		14	1.09		14	0		14	1.63		14	0		14	0		14	0.94		14	1.27		14	1.25		14	0.24		14	0		14	2.79		14	0		14	0.76		14	1.14		14	1.08		14
	15	0.32		15	0.79		15	0		15	1.14		15	0		15	0		15	1.26		15	1.46		15	1.37		15	0.23		15	0		15	1.85		15	0		15	1.09		15	1.33		15	1.15		15
	16	0.39		16	0.38		16	1.07		16	0.77		16	1.35		16	0.59		16	0.65		16	0.94		16	0.8		16	0.18		16	1.38		16	1.28		16	1.55		16	0.53		16	0.88		16	0.64		16
	17	0.2		17	0.13		17	0.92		17	0.3		17	1.07		17	0.65		17	0.13		17	0.25		17	0.21		17	0.14		17	0.89		17	0.66		17	0.79		17	0.17		17	0.33		17	0.13		17
	18	0.19		18	0.19		18	0.82		18	0.25		18	0.91		18	0.5		18	0.1		18	0.18		18	0.1		18	0.1		18	0.67		18	0.42		18	0.56		18	0.19		18	0.25		18	0.05		18
	19	0.1		19	0.26		19	0.76		19	0.22		19	0.76		19	0.35		19	0.18		19	0.13		19	0.1		19	0.05		19	0.53		19	0.3		19	0.43		19	0.21		19	0.16		19	0.07		19
	20	0.08		20	0.25		20	0.72		20	0.32		20	0.77		20	0.42		20	0.15		20	0.17		20	0.17		20	0.06		20	0.57		20	0.27		20	0.48		20	0.17		20	0.19		20	0.14		20
	21	0.18		21	0.21		21	0.68		21	0.33		21	0.68		21	0.38		21	0.16		21	0.32		21	0.22		21	0.23		21	0.62		21	0.38		21	0.47		21	0.22		21	0.25		21	0.12		21
	22	0.19		22	0.19		22	0.59		22	0.22		22	0.47		22	0.41		22	0.26		22	0.42		22	0.35		22	0.35		22	0.61		22	0.48		22	0.47		22	0.2		22	0.09		22	0.16		22
	23	0.08		23	0.18		23	0.75		23	0.17		23	0.67		23	0.48		23	0.41		23	0.41		23	0.49		23	0.46		23	0.84		23	0.47		23	0.63		23	0.22		23	0.15		23	0.11		23
	24	0.1		24	0.15		24	0.5		24	0.24		24	0.53		24	0.22		24	0.64		24	0.65		24	0.76		24	0.64		24	0.97		24	0.59		24	0.84		24	0.12		24	0.23		24	0.06		24
	25	0.07		25	0.08		25	0.62		25	0.13		25	0.5		25	0.51		25	0.87		25	0.88		25	0.9		25	0.7		25	0.78		25	0.49		25	0.78		25	0.15		25	0.17		25	0.11		25
	26	0.09		26	0.08		26	0.6		26	0.05		26	0.49		26	0.39		26	0.48		26	0.54		26	0.49		26	0.44		26	0.62		26	0.35		26	0.53		26	0.18		26	0.11		26	0.08		26
	27	0.06		27	0.13		27	0.36		27	0.14		27	0.32		27	0.17		27	0.38		27	0.44		27	0.44		27	0.42		27	0.58		27	0.32		27	0.38		27	0.15		27	0.14		27	0.06		27
	28	0.02		28	0.09		28	0.32		28	0.11		28	0.25		28	0.3		28	0.59		28	0.61		28	0.58		28	0.5		28	0.37		28	0.23		28	0.25		28	0.15		28	0.16		28	0.07		28
	29	0.06		29	0.07		29	0.54		29	0.12		29	0.46		29	0.47		29	0.54		29	0.56		29	0.49		29	0.34		29	0.3		29	0.15		29	0.27		29	0.21		29	0.18		29	0.13		29
	30	0.05		30	0.04		30	0.26		30	0.1		30	0.21		30	0.19		30	0.34		30	0.39		30	0.31		30	0.23		30	0.24		30	0.17		30	0.1		30	0.16		30	0.18		30	0.13		30
	31	0.07		31	0.17		31	0.27		31	0.13		31	0.22		31	0.33		31	0.51		31	0.5		31	0.53		31	0.38		31	0.26		31	0.25		31	0.1		31	0.21		31	0.17		31	0.1		31
	32	0.09		32	0.21		32	0.59		32	0.13		32	0.46		32	0.49		32	0.6		32	0.52		32	0.45		32	0.37		32	0.08		32	0.23		32	0.17		32	0.28		32	0.2		32	0.1		32
	33	0.14		33	0.2		33	0.48		33	0.25		33	0.51		33	0.36		33	0.37		33	0.45		33	0.22		33	0.14		33	0.13		33	0.12		33	0.23		33	0.27		33	0.29		33	0.09		33
	34	0.11		34	0.17		34	0.32		34	0.26		34	0.41		34	0.31		34	0.3		34	0.4		34	0.3		34	0.33		34	0.16		34	0.21		34	0.25		34	0.25		34	0.3		34	0.12		34
	35	0.09		35	0.16		35	0.66		35	0.21		35	0.69		35	0.63		35	0.52		35	0.58		35	0.44		35	0.53		35	0.34		35	0.55		35	0.46		35	0.39		35	0.38		35	0.28		35
	36	0.11		36	0.13		36	0.92		36	0.18		36	0.92		36	0.92		36	0.54		36	0.57		36	0.49		36	0.47		36	0.43		36	0.48		36	0.57		36	0.49		36	0.44		36	0.42		36
	37	0.28		37	0.1		37	0.73		37	0.33		37	0.96		37	0.77		37	0.34		37	0.46		37	0.4		37	0.41		37	0.6		37	0.46		37	0.66		37	0.43		37	0.45		37	0.43		37
	38	0.25		38	0.2		38	0.21		38	0.11		38	0.35		38	0.34		38	0.22		38	0.17		38	0.25		38	0.34		38	0.3		38	0.28		38	0.32		38	0.49		38	0.43		38	0.47		38
	39	0.98		39	0.29		39	0.9		39	0.83		39	0.92		39	0.62		39	0.37		39	0.79		39	0.12		39	0.43		39	0.62		39	0.21		39	0.64		39	0.5		39	1.17		39	0.46		39
	40	0.21		40	0.1		40	0.37		40	0.27		40	0.48		40	0.3		40	0.29		40	0.11		40	0.3		40	0.37		40	0.39		40	0.15		40	0.46		40	0.17		40	0.39		40	0.1		40
	41	0.17		41	0.09		41	0.23		41	0.14		41	0.2		41	0.14		41	0.2		41	0.15		41	0.13		41	0.13		41	0.09		41	0.09		41	0.1		41	0.08		41	0.16		41	0.01		41
	42	0.2		42	0.07		42	0.06		42	0.17		42	0.21		42	0.06		42	0.12		42	0.14		42	0.08		42	0.03		42	0.1		42	0.13		42	0.1		42	0.06		42	0.18		42	0.02		42
	43	0.06		43	0.09		43	0.11		43	0.14		43	0.16		43	0.08		43	0.05		43	0.09		43	0.1		43	0.01		43	0.13		43	0.15		43	0.13		43	0.06		43	0.14		43	0.05		43
	44	0.04		44	0.05		44	0.01		44	0.09		44	0.07		44	0.06		44	0.06		44	0.1		44	0.07		44	0.1		44	0.07		44	0.11		44	0.08		44	0.03		44	0.05		44	0.06		44
	45	0.08		45	0.06		45	0.06		45	0.11		45	0.13		45	0.06		45	0.08		45	0.13		45	0.11		45	0.08		45	0.12		45	0.16		45	0.1		45	0.03		45	0.09		45	0.07		45
	46	0.15		46	0.07		46	0.09		46	0.19		46	0.15		46	0.15		46	0.1		46	0.24		46	0.13		46	0.07		46	0.16		46	0.19		46	0.12		46	0.08		46	0.25		46	0.08		46
	47	0.13		47	0.06		47	0.07		47	0.16		47	0.21		47	0.08		47	0.06		47	0.22		47	0.09		47	0.1		47	0.08		47	0.15		47	0.14		47	0.09		47	0.24		47	0.07		47
	48	0.12		48	0.11		48	0.08		48	0.14		48	0.15		48	0.05		48	0.05		48	0.15		48	0.1		48	0.11		48	0.07		48	0.16		48	0.11		48	0.12		48	0.19		48	0.04		48
	49	0.09		49	0.08		49	0.07		49	0.1		49	0.12		49	0.05		49	0.07		49	0.1		49	0.12		49	0.07		49	0.11		49	0.18		49	0.11		49	0.06		49	0.13		49	0.03		49
	50	0.08		50	0.13		50	0.1		50	0.15		50	0.14		50	0.03		50	0.07		50	0.19		50	0.13		50	0.06		50	0.1		50	0.2		50	0.1		50	0.11		50	0.22		50	0.1		50
	51	0.14		51	0.09		51	0.13		51	0.17		51	0.11		51	0.09		51	0.14		51	0.25		51	0.09		51	0.13		51	0.14		51	0.19		51	0.13		51	0.16		51	0.21		51	0.09		51
	52	0.1		52	0.08		52	0.07		52	0.12		52	0.08		52	0.06		52	0.11		52	0.09		52	0.12		52	0.08		52	0.06		52	0.12		52	0.1		52	0.13		52	0.15		52	0.1		52
	53	0.1		53	0.08		53	0.04		53	0.13		53	0.11		53	0.06		53	0.07		53	0.08		53	0.1		53	0.1		53	0.1		53	0.12		53	0.07		53	0.04		53	0.15		53	0.04		53
	54	0.16		54	0.08		54	0.08		54	0.22		54	0.22		54	0.07		54	0.09		54	0.26		54	0.03		54	0.14		54	0.07		54	0.13		54	0.07		54	0.11		54	0.29		54	0.07		54
	55	0.12		55	0.11		55	0.1		55	0.15		55	0.17		55	0.03		55	0.18		55	0.24		55	0.11		55	0.12		55	0.1		55	0.08		55	0.09		55	0.14		55	0.27		55	0.1		55
	56	0.1		56	0.07		56	0.08		56	0.1		56	0.14		56	0.06		56	0.17		56	0.14		56	0.12		56	0.14		56	0.13		56	0.08		56	0.09		56	0.1		56	0.16		56	0.07		56
	57	0.07		57	0.07		57	0.06		57	0.11		57	0.14		57	0.06		57	0.1		57	0.16		57	0.12		57	0.16		57	0.14		57	0.12		57	0.09		57	0.1		57	0.19		57	0.09		57
	58	0.1		58	0.1		58	0.08		58	0.19		58	0.17		58	0.09		58	0.16		58	0.24		58	0.14		58	0.15		58	0.13		58	0.13		58	0.08		58	0.14		58	0.22		58	0.13		58
	59	0.13		59	0.1		59	0.19		59	0.25		59	0.34		59	0.1		59	0.21		59	0.3		59	0.15		59	0.11		59	0.09		59	0.07		59	0.04		59	0.21		59	0.31		59	0.18		59
	60	0.25		60	0.32		60	0.33		60	0.59		60	0.58		60	0.07		60	0.33		60	0.59		60	0.07		60	0.11		60	0.1		60	0.07		60	0.06		60	0.31		60	0.56		60	0.08		60
	61	0.2		61	0.36		61	0.31		61	0.55		61	0.5		61	0.15		61	0.34		61	0.57		61	0.19		61	0.13		61	0.09		61	0.09		61	0.1		61	0.37		61	0.58		61	0.19		61
	62	0.29		62	0.12		62	0.18		62	0.39		62	0.34		62	0.19		62	0.23		62	0.43		62	0.22		62	0.18		62	0.06		62	0.18		62	0.12		62	0.28		62	0.52		62	0.2		62
	63	0.77		63	0.31		63	0.23		63	1.07		63	0.99		63	0.13		63	0.24		63	0.99		63	0.18		63	0.24		63	0.09		63	0.22		63	0.13		63	0.3		63	0.97		63	0.37		63
	64	2.17		64	0.66		64	0.82		64	2.08		64	1.93		64	0.23		64	0.95		64	2.03		64	0.34		64	0.2		64	0.14		64	0.22		64	0.18		64	1.1		64	1.86		64	0.59		64
	65	1.88		65	0.48		65	0.36		65	1.84		65	1.94		65	0.32		65	0.5		65	2.25		65	0.47		65	0.25		65	0.2		65	0.27		65	0.18		65	0.18		65	2.04		65	0.48		65
	66	0.74		66	0.96		66	0.86		66	1.12		66	1.06		66	0.17		66	1.01		66	1.32		66	0.27		66	0.18		66	0.18		66	0.29		66	0.17		66	0.9		66	1.32		66	0.46		66
	67	0.71		67	1.13		67	1.06		67	1.67		67	1.51		67	0.18		67	1.22		67	1.67		67	0.24		67	0.17		67	0.15		67	0.24		67	0.18		67	1.14		67	1.49		67	0.42		67
	68	1.21		68	1.92		68	1.77		68	1.03		68	0.83		68	0.21		68	1.91		68	0.87		68	0.23		68	0.16		68	0.18		68	0.15		68	0.18		68	1.79		68	0.68		68	0.45		68
	69	2.52		69	2		69	1.96		69	1.2		69	1.18		69	0.24		69	2.03		69	1.01		69	0.25		69	0.11		69	0.11		69	0.13		69	0.18		69	2.09		69	0.95		69	0.44		69
	70	2.97		70	1.79		70	1.73		70	2.44		70	2.42		70	0.14		70	1.79		70	2.39		70	0.13		70	0.08		70	0.05		70	0.14		70	0.13		70	1.81		70	2.31		70	0.28		70
	71	3.74		71	1.58		71	1.53		71	2.51		71	2.47		71	0.16		71	1.63		71	2.37		71	0.16		71	0.21		71	0.2		71	0.07		71	0.15		71	1.66		71	2.21		71	0.36		71
	72	3.12		72	0.68		72	0.67		72	2.89		72	2.86		72	0.38		72	0.59		72	2.69		72	0.33		72	0.2		72	0.22		72	0.04		72	0.08		72	0.79		72	2.59		72	0.48		72
	73	3.22		73	1.06		73	1.16		73	2.88		73	2.4		73	0.52		73	1.15		73	2.3		73	0.59		73	0.17		73	0.17		73	0.07		73	0.09		73	1.28		73	2.23		73	0.62		73
	74	0.27		74	0.83		74	1.08		74	1.09		74	1.34		74	0.24		74	1.14		74	1.39		74	0.37		74	0.15		74	0.16		74	0.08		74	0.06		74	1.12		74	1.38		74	0.38		74
	75	0.06		75	0.35		75	0.41		75	0.43		75	0.5		75	0.15		75	0.34		75	0.38		75	0.14		75	0.17		75	0.27		75	0.09		75	0.05		75	0.33		75	0.39		75	0.05		75
	76	0.08		76	0.08		76	0.11		76	0.12		76	0.14		76	0.07		76	0.16		76	0.15		76	0.09		76	0.12		76	0.12		76	0.06		76	0.06		76	0.11		76	0.12		76	0.05		76
	77	0.12		77	0.04		77	0.1		77	0.15		77	0.19		77	0.17		77	0.11		77	0.17		77	0.09		77	0.1		77	0.17		77	0.04		77	0.05		77	0.06		77	0.12		77	0.05		77
	78	0.09		78	0.05		78	0.03		78	0.15		78	0.12		78	0.03		78	0.12		78	0.15		78	0.1		78	0.08		78	0.1		78	0.05		78	0.06		78	0.07		78	0.13		78	0.07		78
	79	0.08		79	0.11		79	0.09		79	0.13		79	0.08		79	0.05		79	0.18		79	0.14		79	0.08		79	0.05		79	0.12		79	0.03		79	0.04		79	0.15		79	0.12		79	0.06		79
	80	0.1		80	0.06		80	0.07		80	0.13		80	0.1		80	0.05		80	0.06		80	0.11		80	0.03		80	0.07		80	0.08		80	0.08		80	0.04		80	0.1		80	0.15		80	0.07		80
	81	0.11		81	0.16		81	0.08		81	0.22		81	0.15		81	0.05		81	0.08		81	0.06		81	0.13		81	0.09		81	0.08		81	0.19		81	0.17		81	0.13		81	0.13		81	0.09		81
	82	0.17		82	0.11		82	0.06		82	0.28		82	0.16		82	0.15		82	0.09		82	0.12		82	0.14		82	0.09		82	0.13		82	0.16		82	0.16		82	0.1		82	0.19		82	0.11		82
	83	0.13		83	0.16		83	0.07		83	0.28		83	0.18		83	0.12		83	0.06		83	0.13		83	0.13		83	0.11		83	0.12		83	0.23		83	0.05		83	0.09		83	0.21		83	0.08		83
	84	0.12		84	0.15		84	0.24		84	0.24		84	0.25		84	0.23		84	0.21		84	0.24		84	0.15		84	0.15		84	0.23		84	0.31		84	0.14		84	0.26		84	0.31		84	0.14		84
	85	0.19		85	0.26		85	0.26		85	0.42		85	0.38		85	0.21		85	0.13		85	0.23		85	0.21		85	0.19		85	0.33		85	0.45		85	0.2		85	0.17		85	0.34		85	0.09		85
	86	0.15		86	0.27		86	0.26		86	0.43		86	0.41		86	0.18		86	0.11		86	0.24		86	0.19		86	0.16		86	0.23		86	0.38		86	0.15		86	0.16		86	0.33		86	0.15		86
	87	0.05		87	0.14		87	0.13		87	0.21		87	0.17		87	0.09		87	0.06		87	0.1		87	0.1		87	0.11		87	0.11		87	0.13		87	0.1		87	0.13		87	0.2		87	0.06		87
	88	0.06		88	0.13		88	0.1		88	0.18		88	0.13		88	0.04		88	0.06		88	0.1		88	0.1		88	0.1		88	0.1		88	0.15		88	0.11		88	0.12		88	0.15		88	0.03		88
	89	0.08		89	0.13		89	0.08		89	0.18		89	0.11		89	0.06		89	0.06		89	0.06		89	0.13		89	0.07		89	0.11		89	0.15		89	0.11		89	0.07		89	0.12		89	0.06		89
	90	0.06		90	0.1		90	0.06		90	0.14		90	0.09		90	0.04		90	0.06		90	0.06		90	0.13		90	0.08		90	0.1		90	0.2		90	0.15		90	0.08		90	0.11		90	0.05		90
	91	0.05		91	0.1		91	0.09		91	0.14		91	0.12		91	0.02		91	0.08		91	0.08		91	0.14		91	0.09		91	0.14		91	0.21		91	0.19		91	0.1		91	0.14		91	0.04		91
	92	0.06		92	0.14		92	0.04		92	0.19		92	0.08		92	0.08		92	0.13		92	0.13		92	0.13		92	0.1		92	0.13		92	0.16		92	0.14		92	0.18		92	0.23		92	0.06		92
	93	0.06		93	0.18		93	0.12		93	0.14		93	0.09		93	0.04		93	0.12		93	0.07		93	0.09		93	0.04		93	0.06		93	0.14		93	0.09		93	0.14		93	0.12		93	0.04		93
	94	0.06		94	0.15		94	0.12		94	0.17		94	0.16		94	0.02		94	0.17		94	0.18		94	0.05		94	0.07		94	0.07		94	0.02		94	0.04		94	0.15		94	0.17		94	0.03		94
	95	0.11		95	0.2		95	0.18		95	0.3		95	0.31		95	0.04		95	0.13		95	0.23		95	0.12		95	0.07		95	0.09		95	0.04		95	0.06		95	0.14		95	0.27		95	0.09		95
	96	0.09		96	0.21		96	0.2		96	0.28		96	0.3		96	0.05		96	0.08		96	0.15		96	0.16		96	0.09		96	0.14		96	0.12		96	0.16		96	0.2		96	0.31		96	0.02		96
	97	0.13		97	0.2		97	0.18		97	0.24		97	0.26		97	0.04		97	0.06		97	0.11		97	0.16		97	0.09		97	0.17		97	0.08		97	0.06		97	0.18		97	0.23		97	0.07		97
	98	0.13		98	0.17		98	0.29		98	0.12		98	0.27		98	0.17		98	0.13		98	0.12		98	0.04		98	0.17		98	0.17		98	0.17		98	0.06		98	0.1		98	0.05		98	0.15		98
	99	0.18		99	0.22		99	0.29		99	0.05		99	0.26		99	0.23		99	0.27		99	0.19		99	0.18		99	0.32		99	0.11		99	0.31		99	0.19		99	0.12		99	0.08		99	0.15		99
	100	0.34		100	0.21		100	0.11		100	0.15		100	0.25		100	0.18		100	0.31		100	0.23		100	0.31		100	0.44		100	0.2		100	0.42		100	0.29		100	0.13		100	0.28		100	0.14		100
	101	0.42		101	0.25		101	0.14		101	0.17		101	0.33		101	0.14		101	0.47		101	0.36		101	0.34		101	0.55		101	0.36		101	0.55		101	0.44		101	0.06		101	0.34		101	0.21		101
	102	0.32		102	0.22		102	0.35		102	0.12		102	0.48		102	0.35		102	0.43		102	0.37		102	0.31		102	0.53		102	0.31		102	0.54		102	0.36		102	0.11		102	0.24		102	0.21		102
	103	0.24		103	0.11		103	0.37		103	0.2		103	0.56		103	0.48		103	0.33		103	0.36		103	0.35		103	0.52		103	0.51		103	0.48		103	0.28		103	0.2		103	0.27		103	0.13		103
	104	0.3		104	0.14		104	0.51		104	0.3		104	0.77		104	0.5		104	0.42		104	0.39		104	0.34		104	0.53		104	0.77		104	0.54		104	0.41		104	0.14		104	0.35		104	0.15		104
	105	0.3		105	0.2		105	1.03		105	0.35		105	1.25		105	0.98		105	0.71		105	0.67		105	0.62		105	0.83		105	1.6		105	0.71		105	0.7		105	0.12		105	0.35		105	0.23		105
	106	0.24		106	0.11		106	2.09		106	0.16		106	2.25		106	2.17		106	1.28		106	1.1		106	1.2		106	1.24		106	3.15		106	1.1		106	1.16		106	0.21		106	0.25		106	0.14		106
	107	0.18		107	0.08		107	2.27		107	0.1		107	2.38		107	2.43		107	1.61		107	1.76		107	1.64		107	1.74		107	2.26		107	1.84		107	1.84		107	0.23		107	0.12		107	0.17		107
	108	0.15		108	0.13		108	1.75		108	0.17		108	1.72		108	1.97		108	4.78		108	4.89		108	4.87		108	4.89		108	3.9		108	4.99		108	4.86		108	0.16		108	0.17		108	0.14		108
	109	0.14		109	0.24		109	2.63		109	0.23		109	2.62		109	2.97		109	5.51		109	5.6		109	5.6		109	5.59		109	4.15		109	5.79		109	4.82		109	0.12		109	0.25		109	0.28		109
	110	0.21		110	0.27		110	2.57		110	0.2		110	2.69		110	2.89		110	3.78		110	3.95		110	3.96		110	3.81		110	1.28		110	3.98		110	3.22		110	0.17		110	0.39		110	0.38		110
	111	0.18		111	0.28		111	2.4		111	0.24		111	2.53		111	2.46		111	3.02		111	3.2		111	3.17		111	2.51		111	1.3		111	2.76		111	2.6		111	0.67		111	0.86		111	0.74		111
	112	0.22		112	0.4		112	1.45		112	0.28		112	1.34		112	1.09		112	2.19		112	2.35		112	2.47		112	2.03		112	3.57		112	2.33		112	2.66		112	0.89		112	0.79		112	1.04		112
	113	0.21		113	0.46		113	1.1		113	0.27		113	0.9		113	0.58		113	1.01		113	1.12		113	1.25		113	1.35		113	1.87		113	2.1		113	3.17		113	1.01		113	0.88		113	1.06		113
	114	0.24		114	0.41		114	1.76		114	0.2		114	1.48		114	1.27		114	1.24		114	1.43		114	1.5		114	1.54		114	2.64		114	2.35		114	2.23		114	1.53		114	1.57		114	1.73		114
	115	0.17		115	0.22		115	0.93		115	0.09		115	0.74		115	0.64		115	1.28		115	1.38		115	1.34		115	1.15		115	1.62		115	1.31		115	1.42		115	1.04		115	0.94		115	0.94		115
	116	0.16		116	0.29		116	1.52		116	0.24		116	1.32		116	1.2		116	0.97		116	0.97		116	0.76		116	1.08		116	0.97		116	1.33		116	1.11		116	1.02		116	0.81		116	0.81		116
	117	0.19		117	0.35		117	1.89		117	0.28		117	1.66		117	1.53		117	0.51		117	0.6		117	0.64		117	1.09		117	1.88		117	2.42		117	1.75		117	1.11		117	0.94		117	1.15		117
	118	0.12		118	0.22		118	1.16		118	0.14		118	0.98		118	0.95		118	0.67		118	0.7		118	0.7		118	0.88		118	1.06		118	2.12		118	1.05		118	0.97		118	0.86		118	0.93		118
	119	0.19		119	0.19		119	1.22		119	0.16		119	1.06		119	1.07		119	0.69		119	0.57		119	0.5		119	0.86		119	0.59		119	1.16		119	0.74		119	1.18		119	0.95		119	0.98		119
	120	0.24		120	0.29		120	2.05		120	0.17		120	1.81		120	1.79		120	0.54		120	0.35		120	0.37		120	0.99		120	1.74		120	2.11		120	1.57		120	1.42		120	1.29		120	1.35		120
	121	0.23		121	0.33		121	1.94		121	0.11		121	1.65		121	1.69		121	0.47		121	0.54		121	0.62		121	0.9		121	2.01		121	2.6		121	1.77		121	1.28		121	1.24		121	1.25		121
	122	0.16		122	0.21		122	1.69		122	0.09		122	1.51		122	1.58		122	0.69		122	0.58		122	0.5		122	0.56		122	1.57		122	2.03		122	1.32		122	1.21		122	1.13		122	1.02		122
	123	0.26		123	0.32		123	2.56		123	0.2		123	2.24		123	2.36		123	1.12		123	1.04		123	0.84		123	0.71		123	2.52		123	2.17		123	2.24		123	1.71		123	1.73		123	1.51		123
	124	0.37		124	0.35		124	3.02		124	0.29		124	2.64		124	2.76		124	1.19		124	1.28		124	0.98		124	0.81		124	3.2		124	2.83		124	2.85		124	1.97		124	2.06		124	1.75		124
	125	0.27		125	0.34		125	2.59		125	0.23		125	2.51		125	2.59		125	1.45		125	1.29		125	1.09		125	0.49		125	3.15		125	2.89		125	3.13		125	1.88		125	1.72		125	1.51		125
	126	0.18		126	0.22		126	1.68		126	0.25		126	1.45		126	1.73		126	1.01		126	1.01		126	0.82		126	0.53		126	2.1		126	2.47		126	1.95		126	1.42		126	1.38		126	1.22		126
	127	0.23		127	0.1		127	1.37		127	0.26		127	1.16		127	1.29		127	0.86		127	0.82		127	0.75		127	0.29		127	0.99		127	2.65		127	0.9		127	1.15		127	1.14		127	1.06		127
	128	0.12		128	0.15		128	0.81		128	0.1		128	0.71		128	0.78		128	0.48		128	0.34		128	0.46		128	0.11		128	0.35		128	2.04		128	0.31		128	0.54		128	0.44		128	0.51		128
	129	0.11		129	0.13		129	0.45		129	0.13		129	0.38		129	0.33		129	0.31		129	0.26		129	0.29		129	0.3		129	0.15		129	2.11		129	0.27		129	0.55		129	0.59		129	0.53		129
	130	0.16		130	0.14		130	0.34		130	0.22		130	0.2		130	0.46		130	0.49		130	0.36		130	0.59		130	0.16		130	0.18		130	2.28		130	0.36		130	0.34		130	0.27		130	0.46		130
	131	0.16		131	0.1		131	0.4		131	0.16		131	0.26		131	0.43		131	0.35		131	0.2		131	0.37		131	0.17		131	0.11		131	2.98		131	0.25		131	0.22		131	0.19		131	0.28		131
	132	0.15		132	0.1		132	0.36		132	0.2		132	0.24		132	0.39		132	0.49		132	0.38		132	0.45		132	0.28		132	0.32		132	2.6		132	0.48		132	0.24		132	0.09		132	0.24		132
	133	0.23		133	0.09		133	0.55		133	0.19		133	0.28		133	0.49		133	0.7		133	0.49		133	0.61		133	0.33		133	0.34		133	2.01		133	0.53		133	0.45		133	0.17		133	0.36		133
	134	0.18		134	0.31		134	1.07		134	0.2		134	0.84		134	0.78		134	1.26		134	1.04		134	0.97		134	0.39		134	0.23		134	2.1		134	0.42		134	0.86		134	0.62		134	0.56		134
	135	0.17		135	0.34		135	1.14		135	0.29		135	1.04		135	0.81		135	1.23		135	1.1		135	0.88		135	0.37		135	0.33		135	1.74		135	0.48		135	0.83		135	0.7		135	0.48		135
	136	0.09		136	0.16		136	0.64		136	0.14		136	0.54		136	0.47		136	0.71		136	0.61		136	0.54		136	0.28		136	0.14		136	0.43		136	0.3		136	0.44		136	0.36		136	0.28		136
	137	0.07		137	0.12		137	0.32		137	0.15		137	0.35		137	0.21		137	0.33		137	0.35		137	0.22		137	0.15		137	0.1		137	0.15		137	0.16		137	0.27		137	0.28		137	0.2		137
	138	0.18		138	0.08		138	0.33		138	0.21		138	0.41		138	0.23		138	0.37		138	0.41		138	0.29		138	0.13		138	0.16		138	0.09		138	0.12		138	0.31		138	0.33		138	0.26		138
	139	0.16		139	0.09		139	0.23		139	0.19		139	0.34		139	0.19		139	0.27		139	0.34		139	0.24		139	0.12		139	0.18		139	0.07		139	0.13		139	0.15		139	0.22		139	0.11		139
	140	0.14		140	0.09		140	0.09		140	0.14		140	0.18		140	0.13		140	0.13		140	0.12		140	0.12		140	0.12		140	0.17		140	0.14		140	0.1		140	0.13		140	0.04		140	0.16		140
	141	0.06		141	0.08		141	0.09		141	0.06		141	0.08		141	0.03		141	0.15		141	0.13		141	0.13		141	0.13		141	0.11		141	0.15		141	0.06		141	0.18		141	0.15		141	0.18		141
	142	0.03		142	0.07		142	0.05		142	0.09		142	0.05		142	0.07		142	0.13		142	0.13		142	0.15		142	0.08		142	0.16		142	0.11		142	0.12		142	0.08		142	0.08		142	0.15		142
	143	0.12		143	0.07		143	0.09		143	0.11		143	0.09		143	0.11		143	0.1		143	0.03		143	0.08		143	0.04		143	0.1		143	0.14		143	0.06		143	0.07		143	0.06		143	0.11		143
	144	0.15		144	0.04		144	0.06		144	0.13		144	0.1		144	0.05		144	0.1		144	0.04		144	0.1		144	0.08		144	0.1		144	0.18		144	0.09		144	0.05		144	0.07		144	0.07		144
	145	0.1		145	0.03		145	0.01		145	0.07		145	0.07		145	0.1		145	0.09		145	0.06		145	0.08		145	0.09		145	0.1		145	0.17		145	0.09		145	0.07		145	0.07		145	0.07		145
	146	0.08		146	0.05		146	0.05		146	0.11		146	0.06		146	0.04		146	0.08		146	0.07		146	0.12		146	0.12		146	0.07		146	0.21		146	0.11		146	0.05		146	0.08		146	0.05		146
	147	0.08		147	0.07		147	0.08		147	0.07		147	0.11		147	0.09		147	0.12		147	0.13		147	0.16		147	0.21		147	0.2		147	0.21		147	0.19		147	0.11		147	0.09		147	0.08		147
	148	0.08		148	0.09		148	0.12		148	0.05		148	0.08		148	0.1		148	0.16		148	0.18		148	0.2		148	0.25		148	0.26		148	0.26		148	0.24		148	0.12		148	0.07		148	0.08		148
	149	0.08		149	0.08		149	0.1		149	0.1		149	0.05		149	0.03		149	0.14		149	0.08		149	0.17		149	0.18		149	0.11		149	0.16		149	0.16		149	0.09		149	0.11		149	0.09		149
	150	0.14		150	0.13		150	0.03		150	0.08		150	0.08		150	0.03		150	0.13		150	0.16		150	0.21		150	0.18		150	0.14		150	0.21		150	0.19		150	0.13		150	0.05		150	0.07		150
	151	0.16		151	0.16		151	0.08		151	0.1		151	0.12		151	0.09		151	0.04		151	0.1		151	0.13		151	0.12		151	0.07		151	0.14		151	0.07		151	0.17		151	0.08		151	0.05		151
	152	0.23		152	0.2		152	0.1		152	0.05		152	0.12		152	0.07		152	0.09		152	0.11		152	0.12		152	0.07		152	0.04		152	0.08		152	0.02		152	0.18		152	0.04		152	0.06		152
	153	0.18		153	0.25		153	0.21		153	0.14		153	0.11		153	0.07		153	0.16		153	0.08		153	0.14		153	0.03		153	0.14		153	0.05		153	0.09		153	0.22		153	0.11		153	0.06		153
	154	0.07		154	0.28		154	0.29		154	0.24		154	0.28		154	0.11		154	0.13		154	0.14		154	0.17		154	0.04		154	0.22		154	0.08		154	0.11		154	0.16		154	0.18		154	0.1		154
	155	0.2		155	0.27		155	0.28		155	0.3		155	0.29		155	0.14		155	0.16		155	0.3		155	0.14		155	0.09		155	0.21		155	0.08		155	0.08		155	0.21		155	0.31		155	0.05		155
	156	0.21		156	0.21		156	0.27		156	0.2		156	0.21		156	0.21		156	1.2		156	1.31		156	1.33		156	0.09		156	1.47		156	0.09		156	1.33		156	1.09		156	1.19		156	1.21		156
	157	0.16		157	0.21		157	0.33		157	0.2		157	0.25		157	0.39		157	0.37		157	0.46		157	0.3		157	0.07		157	0.64		157	0.06		157	0.44		157	0.3		157	0.38		157	0.21		157
	158	0.41		158	0.26		158	0.32		158	0.38		158	0.12		158	0.37		158	0.17		158	0.2		158	0.29		158	0.15		158	0.21		158	0.15		158	0.08		158	0.16		158	0.31		158	0.21		158
	159	0.22		159	0.29		159	0.2		159	0.17		159	0.18		159	0.09		159	0.15		159	0.17		159	0.14		159	0.08		159	0.04		159	0.07		159	0.03		159	0.23		159	0.21		159	0.11		159
	160	0.22		160	0.17		160	0.19		160	0.12		160	0.19		160	0.08		160	0.14		160	0.16		160	0.06		160	0.06		160	0.17		160	0.1		160	0.16		160	0.15		160	0.15		160	0.02		160
	161	0.21		161	0.12		161	0.26		161	0.12		161	0.26		161	0.12		161	0.09		161	0.22		161	0.13		161	0.06		161	0.17		161	0.09		161	0.09		161	0.04		161	0.16		161	0.1		161
	162	0.16		162	0.06		162	0.18		162	0.13		162	0.24		162	0.1		162	0.15		162	0.17		162	0.13		162	0.1		162	0.04		162	0.11		162	0.05		162	0.06		162	0.11		162	0.09		162
	163	0.16		163	0.03		163	0.15		163	0.13		163	0.21		163	0.06		163	0.08		163	0.12		163	0.07		163	0.08		163	0.07		163	0.1		163	0.04		163	0.07		163	0.07		163	0.08		163
	164	0.11		164	0.06		164	0.08		164	0.11		164	0.16		164	0.09		164	0.05		164	0.07		164	0.08		164	0.06		164	0.06		164	0.08		164	0.05		164	0.04		164	0.05		164	0.11		164
	165	0.11		165	0.09		165	0.11		165	0.15		165	0.09		165	0.05		165	0.06		165	0.16		165	0.03		165	0.04		165	0.05		165	0.09		165	0.05		165	0.05		165	0.13		165	0.03		165
	166	0.13		166	0.12		166	0.07		166	0.13		166	0.09		166	0.13		166	0.21		166	0.23		166	0.13		166	0.12		166	0.19		166	0.13		166	0.13		166	0.08		166	0.12		166	0.04		166
	167	0.15		167	0.15		167	0.2		167	0.13		167	0.14		167	0.13		167	0.22		167	0.29		167	0.2		167	0.25		167	0.31		167	0.25		167	0.17		167	0.19		167	0.04		167	0.1		167
	168	0.22		168	0.11		168	0.31		168	0.22		168	0.19		168	0.12		168	0.2		168	0.44		168	0.24		168	0.27		168	0.38		168	0.37		168	0.27		168	0.19		168	0.18		168	0.08		168
	169	0.07		169	0.26		169	0.52		169	0.19		169	0.48		169	0.15		169	0.13		169	0.14		169	0.24		169	0.14		169	0.44		169	0.31		169	0.34		169	0.16		169	0.1		169	0.12		169
	170	0.06		170	0.12		170	0.31		170	0.15		170	0.32		170	0.17		170	0.12		170	0.12		170	0.11		170	0.03		170	0.17		170	0.2		170	0.18		170	0.12		170	0.11		170	0.11		170
	171	0.11		171	0.19		171	0.46		171	0.25		171	0.51		171	0.16		171	0.13		171	0.15		171	0.15		171	0.08		171	0.3		171	0.26		171	0.24		171	0.2		171	0.23		171	0.09		171
	172	0.19		172	0.13		172	0.41		172	0.22		172	0.56		172	0.21		172	0.06		172	0.19		172	0.12		172	0.06		172	0.31		172	0.27		172	0.34		172	0.11		172	0.24		172	0.12		172
	173	0.18		173	0.09		173	0.52		173	0.14		173	0.55		173	0.32		173	0.12		173	0.26		173	0.17		173	0.12		173	0.53		173	0.43		173	0.48		173	0.1		173	0.22		173	0.08		173
	174	0.26		174	0.29		174	0.4		174	0.16		174	0.51		174	0.31		174	0.3		174	0.21		174	0.07		174	0.16		174	0.43		174	0.49		174	0.44		174	0.24		174	0.22		174	0.09		174
	175	0.25		175	0.32		175	0.45		175	0.12		175	0.45		175	0.24		175	0.21		175	0.14		175	0.11		175	0.12		175	0.35		175	0.36		175	0.35		175	0.29		175	0.16		175	0.06		175
	176	0.34		176	0.52		176	0.91		176	0.22		176	0.7		176	0.44		176	0.36		176	0.07		176	0.16		176	0.37		176	0.6		176	0.74		176	0.75		176	0.72		176	0.42		176	0.27		176
	177	0.38		177	0.59		177	1.03		177	0.26		177	0.78		177	0.43		177	0.48		177	0.15		177	0.19		177	0.41		177	0.66		177	0.61		177	1.79		177	0.91		177	0.56		177	0.32		177
	178	0.34		178	0.66		178	0.9		178	0.34		178	0.74		178	0.43		178	0.34		178	0.16		178	0.32		178	0.35		178	0.61		178	0.44		178	0.28		178	0.71		178	0.45		178	0.12		178
	179	0.25		179	0.37		179	0.52		179	0.22		179	0.53		179	0.3		179	0.23		179	0.22		179	0.16		179	0.21		179	0.33		179	0.12		179	0.24		179	0.44		179	0.4		179	0.19		179
	180	0.19		180	0.63		180	0.78		180	0.45		180	0.62		180	0.16		180	0.63		180	0.52		180	0.21		180	0.1		180	0.23		180	0.11		180	0.13		180	0.72		180	0.58		180	0.17		180
	181	0.23		181	0.62		181	0.78		181	0.48		181	0.67		181	0.18		181	0.64		181	0.65		181	0.42		181	0.09		181	0.39		181	0.09		181	0.13		181	0.71		181	0.69		181	0.39		181
	182	0.13		182	0.19		182	0.12		182	0.09		182	0.06		182	0.05		182	0.19		182	0.19		182	0.13		182	0.06		182	0.13		182	0.04		182	0.1		182	0.21		182	0.15		182	0.05		182
	183	0.15		183	0.18		183	0.12		183	0.06		183	0.05		183	0.05		183	0.25		183	0.13		183	0.14		183	0.05		183	0.15		183	0.03		183	0.05		183	0.25		183	0.14		183	0.13		183
	184	0.14		184	0.19		184	0.11		184	0.05		184	0.14		184	0.13		184	0.19		184	0.07		184	0.05		184	0.03		184	0.19		184	0.03		184	0.08		184	0.22		184	0.12		184	0.08		184
	185	0.06		185	0.15		185	0.11		185	0.12		185	0.13		185	0.15		185	0.08		185	0.03		185	0.14		185	0.11		185	0.16		185	0.17		185	0.12		185	0.17		185	0.15		185	0.07		185
	186	0.04		186	0.12		186	0.09		186	0.13		186	0.09		186	0.03		186	0.1		186	0.08		186	0.19		186	0.18		186	0.18		186	0.29		186	0.25		186	0.12		186	0.15		186	0.04		186
	187	0.07		187	0.06		187	0.04		187	0.11		187	0.04		187	0.04		187	0.09		187	0.08		187	0.14		187	0.16		187	0.11		187	0.24		187	0.2		187	0.08		187	0.13		187	0.06		187
	188	0.06		188	0.08		188	0.06		188	0.13		188	0.07		188	0.03		188	0.07		188	0.09		188	0.13		188	0.11		188	0.14		188	0.17		188	0.13		188	0.06		188	0.11		188	0.05		188
	189	0.04		189	0.1		189	0.1		189	0.15		189	0.12		189	0.04		189	0.07		189	0.06		189	0.14		189	0.16		189	0.14		189	0.17		189	0.14		189	0.09		189	0.13		189	0.05		189
	190	0.16		190	0.16		190	0.11		190	0.25		190	0.18		190	0.02		190	0.1		190	0.1		190	0.13		190	0.1		190	0.11		190	0.15		190	0.11		190	0.11		190	0.19		190	0.05		190
	191	0.15		191	0.13		191	0.13		191	0.19		191	0.2		191	0.12		191	0.06		191	0.13		191	0.17		191	0.16		191	0.19		191	0.12		191	0.15		191	0.1		191	0.2		191	0.11		191
	192	0.25		192	0.16		192	0.22		192	0.25		192	0.24		192	0.1		192	0.06		192	0.27		192	0.2		192	0.17		192	0.24		192	0.16		192	0.29		192	0.12		192	0.26		192	0.09		192
	193	0.24		193	0.15		193	0.15		193	0.2		193	0.13		193	0.06		193	0.14		193	0.32		193	0.21		193	0.11		193	0.19		193	0.16		193	0.26		193	0.13		193	0.29		193	0.14		193
	194	0.11		194	0.15		194	0.09		194	0.18		194	0.07		194	0.06		194	0.13		194	0.2		194	0.21		194	0.14		194	0.17		194	0.12		194	0.17		194	0.16		194	0.22		194	0.13		194
	195	0.15		195	0.09		195	0.05		195	0.24		195	0.13		195	0.12		195	0.14		195	0.26		195	0.08		195	0.09		195	0.16		195	0.16		195	0.13		195	0.21		195	0.34		195	0.15		195
	196	0.04		196	0.13		196	0.09		196	0.1		196	0.02		196	0.08		196	0.09		196	0.09		196	0.11		196	0.08		196	0.06		196	0.15		196	0.09		196	0.14		196	0.17		196	0.13		196
	197	0.06		197	0.18		197	0.14		197	0.18		197	0.12		197	0.07		197	0.17		197	0.17		197	0.14		197	0.1		197	0.08		197	0.14		197	0.08		197	0.12		197	0.11		197	0.1		197
	198	0.09		198	0.13		198	0.07		198	0.23		198	0.11		198	0.06		198	0.19		198	0.25		198	0.09		198	0.09		198	0.14		198	0.18		198	0.14		198	0.12		198	0.2		198	0.03		198
	199	0.07		199	0.13		199	0.13		199	0.2		199	0.09		199	0.12		199	0.18		199	0.18		199	0.08		199	0.05		199	0.1		199	0.16		199	0.14		199	0.14		199	0.17		199	0.05		199
	200	0.02		200	0.24		200	0.08		200	0.24		200	0.06		200	0.15		200	0.32		200	0.29		200	0.09		200	0.11		200	0.23		200	0.16		200	0.25		200	0.21		200	0.19		200	0.04		200
	201	0.04		201	0.15		201	0.1		201	0.17		201	0.1		201	0.1		201	0.25		201	0.25		201	0.14		201	0.2		201	0.19		201	0.16		201	0.19		201	0.15		201	0.17		201	0.08		201
	202	0.07		202	0.13		202	0.05		202	0.16		202	0.06		202	0.13		202	0.11		202	0.11		202	0.06		202	0.13		202	0.08		202	0.13		202	0.08		202	0.2		202	0.18		202	0.13		202
	203	0.11		203	0.12		203	0.1		203	0.18		203	0.16		203	0.05		203	0.12		203	0.15		203	0.07		203	0.09		203	0.06		203	0.15		203	0.1		203	0.15		203	0.18		203	0.06		203
	204	0.04		204	0.12		204	0.07		204	0.12		204	0.07		204	0.12		204	0.13		204	0.12		204	0.09		204	0.05		204	0.07		204	0.13		204	0.09		204	0.14		204	0.13		204	0.07		204
	205	0.05		205	0.1		205	0.09		205	0.09		205	0.1		205	0.11		205	0.25		205	0.24		205	0.26		205	0.08		205	0.18		205	0.15		205	0.2		205	0.29		205	0.25		205	0.29		205
	206	0.09		206	0.07		206	0.15		206	0.07		206	0.12		206	0.12		206	0.18		206	0.16		206	0.14		206	0.06		206	0.05		206	0.07		206	0.11		206	0.19		206	0.14		206	0.15		206
	207	0.08		207	0.07		207	0.13		207	0.12		207	0.11		207	0.19		207	0.14		207	0.11		207	0.15		207	0.06		207	0.07		207	0.07		207	0.12		207	0.16		207	0.1		207	0.15		207
	208	0.15		208	0.09		208	0.12		208	0.18		208	0.06		208	0.19		208	0.12		208	0.12		208	0.13		208	0.19		208	0.07		208	0.08		208	0.1		208	0.25		208	0.14		208	0.27		208
	209	0.16		209	0.08		209	0.15		209	0.14		209	0.13		209	0.16		209	0.22		209	0.16		209	0.24		209	0.16		209	0.1		209	0.19		209	0.19		209	0.29		209	0.18		209	0.29		209
	210	0.14		210	0.08		210	0.17		210	0.12		210	0.15		210	0.18		210	0.22		210	0.17		210	0.22		210	0.11		210	0.07		210	0.18		210	0.18		210	0.25		210	0.18		210	0.23		210
	211	0.11		211	0.12		211	0.19		211	0.16		211	0.13		211	0.24		211	0.23		211	0.17		211	0.31		211	0.09		211	0.15		211	0.19		211	0.18		211	0.27		211	0.19		211	0.33		211
	212	0.18		212	0.36		212	0.45		212	0.25		212	0.34		212	0.49		212	0.45		212	0.45		212	0.45		212	0.27		212	0.77		212	0.68		212	0.69		212	0.33		212	0.29		212	0.34		212
	213	0.08		213	0.23		213	0.41		213	0.3		213	0.47		213	0.67		213	0.51		213	0.44		213	0.32		213	0.27		213	0.92		213	0.77		213	0.73		213	0.3		213	0.22		213	0.2		213
	214	0.14		214	0.16		214	0.18		214	0.27		214	0.15		214	0.24		214	0.15		214	0.22		214	0.23		214	0.17		214	0.36		214	0.32		214	0.29		214	0.04		214	0.1		214	0.19		214
	215	0.12		215	0.11		215	0.21		215	0.19		215	0.15		215	0.31		215	0.15		215	0.11		215	0.25		215	0.21		215	0.2		215	0.16		215	0.05		215	0.29		215	0.24		215	0.36		215
	216	0.13		216	0.12		216	0.21		216	0.14		216	0.13		216	0.25		216	0.17		216	0.08		216	0.12		216	0.21		216	0.2		216	0.1		216	0.05		216	0.19		216	0.11		216	0.22		216
	217	0.12		217	0.11		217	0.17		217	0.13		217	0.15		217	0.31		217	0.16		217	0.13		217	0.17		217	0.2		217	0.18		217	0.06		217	0.06		217	0.21		217	0.18		217	0.28		217
	218	0.12		218	0.14		218	0.13		218	0.24		218	0.05		218	0.2		218	0.16		218	0.08		218	0.2		218	0.13		218	0.13		218	0.1		218	0.08		218	0.16		218	0.1		218	0.19		218
	219	0.13		219	0.18		219	0.11		219	0.25		219	0.13		219	0.12		219	0.16		219	0.12		219	0.16		219	0.13		219	0.13		219	0.16		219	0.11		219	0.17		219	0.14		219	0.13		219
	220	0.11		220	0.13		220	0.26		220	0.25		220	0.25		220	0.29		220	0.14		220	0.22		220	0.07		220	0.14		220	0.35		220	0.14		220	0.14		220	0.23		220	0.29		220	0.16		220
	221	0.15		221	0.19		221	0.29		221	0.3		221	0.28		221	0.25		221	0.28		221	0.37		221	0.12		221	0.14		221	0.38		221	0.17		221	0.14		221	0.35		221	0.44		221	0.21		221
	222	0.2		222	0.36		222	0.12		222	0.37		222	0.24		222	0.34		222	0.85		222	0.84		222	0.53		222	0.13		222	0.9		222	0.79		222	1.11		222	0.93		222	0.91		222	0.6		222
				223	0.57		223	0.6		223	0.86		223	0.58		223	0.78								223	1.17		223	0.17		223	1.53					223	1.13								223	1.21		223
																												224	0.15								224	1.18
		0.208718			0.226923			1.29462			0.191026			1.21282			1.20462			1.15282			1.12821			1.10821			1.05949			1.37692			1.98308			1.39718			0.712821			0.688718			0.672564
[truncated: 23 more columns]

## Sheet: Figure 2 (d) - Histogramme
Histogramme
	str	target	upper limits			lower limits			van der Waals			torsion angles
1 state		function	#	rms	max	#	rms	max	#	rms	max	#	rms	max
	1	89.86	18	0.0649	4.05	19	0.0202	1.69	34	42.2	0.44	45	3.682	43.09
	2	90.01	20	0.0650	4.13	19	0.0198	1.65	32	41.7	0.46	49	3.721	42.49
	3	90.07	19	0.0649	4.08	14	0.0199	1.69	30	43.0	0.47	47	3.679	42.55
	4	90.12	21	0.0648	4.10	18	0.0199	1.68	34	42.4	0.44	44	3.732	43.04
	5	90.19	22	0.0649	4.14	18	0.0196	1.66	38	42.2	0.45	52	3.731	43.08
	6	90.20	18	0.0647	4.04	18	0.0202	1.70	34	43.0	0.44	48	3.733	42.71
	7	90.20	21	0.0651	4.11	18	0.0198	1.66	32	41.2	0.44	44	3.749	43.41
	8	90.25	23	0.0648	4.13	18	0.0197	1.71	38	43.6	0.46	51	3.727	42.72
	9	90.27	20	0.0650	4.10	19	0.0200	1.66	36	41.7	0.43	43	3.727	43.17
	10	90.35	21	0.0649	4.08	18	0.0204	1.67	33	43.6	0.41	49	3.698	42.94
	11	90.39	23	0.0648	4.06	15	0.0201	1.67	34	42.1	0.43	50	3.774	42.66
	12	90.40	19	0.0649	4.07	18	0.0202	1.70	34	43.0	0.45	47	3.682	42.97
	13	90.43	27	0.0650	4.14	18	0.0197	1.68	34	42.5	0.47	50	3.745	42.95
	14	90.46	24	0.0651	4.12	18	0.0197	1.67	33	42.2	0.46	46	3.765	42.44
	15	90.48	22	0.0650	4.10	16	0.0196	1.69	35	45.1	0.45	46	3.714	42.83
	16	90.49	21	0.0651	4.12	19	0.0198	1.66	31	41.9	0.45	49	3.752	43.11
	17	90.56	21	0.0650	4.03	17	0.0199	1.64	39	42.3	0.44	44	3.695	43.67
	18	90.58	21	0.0650	4.08	17	0.0200	1.64	35	41.9	0.40	48	3.754	42.97
	19	90.59	22	0.0653	4.01	15	0.0201	1.66	33	41.2	0.43	47	3.720	43.16
	20	90.60	21	0.0650	4.10	18	0.0196	1.68	33	43.6	0.47	45	3.752	42.89
	Ave	90.32	21	0.0650	4.09	18	0.0199	1.67	34	42.5	0.45	47	3.727	42.94
	+/-	0.20	2	0.0001	0.04	1	0.0002	0.02	2	0.9	0.02	3	0.027	0.30
	Min	89.86	18	0.0647	4.01	14	0.0196	1.64	30	41.2	0.40	43	3.679	42.44
	Max	90.60	27	0.0653	4.14	19	0.0204	1.71	39	45.1	0.47	52	3.774	43.67
	Cut				0.20			0.20			0.20			5.00
2 states	str	target	upper limits			lower limits			van der Waals			torsion angles
		function	#	rms	max	#	rms	max	#	rms	max	#	rms	max
	1	8.25	0	0.0010	0.05	0	0.0010	0.09	19	25.9	0.33	6	1.032	12.56
	2	8.31	0	0.0011	0.06	0	0.0010	0.09	19	26.5	0.33	6	1.019	12.75
	3	8.33	0	0.0011	0.05	0	0.0009	0.09	18	26.7	0.33	6	1.035	12.51
	4	8.34	0	0.0011	0.05	0	0.0009	0.08	20	26.5	0.33	6	1.039	12.68
	5	8.35	0	0.0011	0.05	0	0.0009	0.09	19	26.6	0.33	6	1.025	12.85
	6	8.35	0	0.0011	0.06	0	0.0009	0.08	19	26.8	0.33	6	1.021	12.51
	7	8.36	0	0.0011	0.05	0	0.0009	0.07	19	26.6	0.33	6	1.019	12.25
	8	8.36	0	0.0012	0.06	0	0.0010	0.08	19	26.9	0.33	5	1.035	12.81
	9	8.37	0	0.0012	0.05	0	0.0010	0.08	19	26.7	0.33	6	1.026	12.53
	10	8.37	0	0.0011	0.06	0	0.0010	0.08	19	27.0	0.33	6	1.035	12.35
	11	8.39	0	0.0011	0.05	0	0.0009	0.08	20	26.8	0.33	6	1.048	12.87
	12	8.43	0	0.0011	0.05	0	0.0009	0.08	18	27.2	0.33	5	1.029	12.69
	13	8.43	0	0.0011	0.05	0	0.0010	0.08	20	26.9	0.33	6	1.022	12.70
	14	8.45	0	0.0011	0.05	0	0.0011	0.11	19	27.2	0.33	6	1.032	12.33
	15	8.45	0	0.0010	0.05	0	0.0010	0.09	20	26.9	0.33	6	1.035	12.68
	16	8.45	0	0.0011	0.06	0	0.0009	0.07	19	26.9	0.33	6	1.018	12.46
	17	8.47	0	0.0011	0.05	0	0.0010	0.08	20	27.0	0.33	6	1.023	12.72
	18	8.47	0	0.0010	0.05	0	0.0009	0.07	18	26.9	0.33	7	1.034	12.80
	19	8.48	0	0.0011	0.05	0	0.0009	0.08	20	27.3	0.33	6	1.034	12.88
	20	8.48	0	0.0012	0.06	0	0.0010	0.10	21	27.0	0.33	6	1.029	12.52
	Ave	8.39	0	0.0011	0.05	0	0.0009	0.08	19	26.8	0.33	6	1.030	12.62
	+/-	6.32E-02	0	0.0000	0.01	0	0.0000	0.01	1	0.3	0.00	0	0.008	0.18
	Min	8.25	0	0.0010	0.05	0	0.0009	0.07	18	25.9	0.33	5	1.018	12.25
	Max	8.48	0	0.0012	0.06	0	0.0011	0.11	21	27.3	0.33	7	1.048	12.88
	Cut				0.20			0.20			0.20			5.00
3 states	str	target	upper limits			lower limits			van der waals			torsion angles
		function	#	rms	max	#	rms	max	#	sum	max	#	rms	max
	1	9.63	0	0.0008	0.05	0	0.0005	0.04	30	35.9	0.33	0	0.592	4.01
	2	9.71	0	0.0008	0.03	0	0.0005	0.04	30	36.1	0.33	0	0.595	4.88
	3	9.73	0	0.0009	0.04	0	0.0005	0.05	30	36.0	0.33	0	0.592	4.77
	4	9.74	0	0.0009	0.05	0	0.0005	0.03	31	36.1	0.33	0	0.602	4.80
	5	9.75	0	0.0009	0.05	0	0.0005	0.04	30	36.3	0.33	0	0.607	4.06
	6	9.76	0	0.0008	0.04	0	0.0005	0.03	29	36.0	0.33	0	0.595	4.77
	7	9.80	0	0.0009	0.05	0	0.0005	0.04	28	36.6	0.33	0	0.601	4.67
	8	9.92	0	0.0008	0.05	0	0.0004	0.03	30	36.7	0.33	0	0.608	4.76
	9	9.95	0	0.0009	0.04	0	0.0005	0.04	30	37.0	0.33	0	0.588	4.07
	10	9.95	0	0.0009	0.05	0	0.0005	0.04	30	36.7	0.33	0	0.622	4.96
	11	9.97	0	0.0009	0.06	0	0.0005	0.03	30	37.1	0.33	0	0.617	4.95
	12	9.98	0	0.0008	0.04	0	0.0004	0.04	31	37.2	0.33	1	0.620	5.92
	13	10.00	0	0.0009	0.05	0	0.0006	0.04	29	38.1	0.33	0	0.611	4.93
	14	10.02	0	0.0010	0.06	0	0.0005	0.04	29	36.9	0.33	0	0.627	4.86
	15	10.02	0	0.0008	0.05	0	0.0006	0.06	28	37.0	0.33	0	0.623	4.86
	16	10.03	0	0.0009	0.06	0	0.0005	0.04	32	36.9	0.33	0	0.609	4.92
	17	10.03	0	0.0009	0.07	0	0.0005	0.03	31	37.9	0.33	0	0.623	4.13
	18	10.05	0	0.0008	0.03	0	0.0005	0.03	31	36.3	0.33	0	0.603	4.80
	19	10.06	0	0.0008	0.05	0	0.0005	0.03	28	36.8	0.33	0	0.617	4.95
	20	10.07	0	0.0009	0.04	0	0.0005	0.04	30	37.6	0.33	1	0.648	5.68
	Ave	9.91	0	0.0009	0.05	0	0.0005	0.04	30	36.8	0.33	0	0.610	4.79
	+/-	0.14	0	0.0000	0.01	0	0.0000	0.01	1	0.6	0.00	0	0.014	0.46
	Min	9.63	0	0.0008	0.03	0	0.0004	0.03	28	35.9	0.33	0	0.588	4.01
	Max	10.07	0	0.0010	0.07	0	0.0006	0.06	32	38.1	0.33	1	0.648	5.92
	Cut				0.20			0.20			0.20			5.00

## Sheet: Figure 3 (a) - Structural stati
Structural statistics (R60A)
str	target	upper limits			lower limits			van der Waals			torsion angles
	function	#	rms	max	#	rms	max	#	rms	max	#	rms	max
1	4.92	0	0.0029	0.14	0	0.0021	0.13	11	16.6	0.33	3	1.116	12.63
2	4.95	1	0.0034	0.26	0	0.0023	0.13	12	16.7	0.32	3	1.097	12.36
3	4.95	0	0.0033	0.15	0	0.0023	0.11	11	16.9	0.32	3	1.139	13.20
4	4.98	0	0.0032	0.15	0	0.0024	0.12	13	16.7	0.32	3	1.105	12.75
5	4.99	0	0.0027	0.13	0	0.0021	0.10	12	16.5	0.33	4	1.118	12.60
6	4.99	0	0.0030	0.14	0	0.0023	0.13	13	16.5	0.32	5	1.129	12.61
7	5.03	0	0.0030	0.13	0	0.0022	0.11	12	17.0	0.32	2	1.132	13.02
8	5.04	0	0.0031	0.13	0	0.0023	0.11	10	17.1	0.32	4	1.126	12.73
9	5.04	0	0.0033	0.18	0	0.0023	0.13	13	17.1	0.32	3	1.106	12.39
10	5.05	0	0.0030	0.14	0	0.0026	0.15	11	16.8	0.32	3	1.122	12.91
11	5.05	0	0.0029	0.12	0	0.0020	0.11	12	17.0	0.32	2	1.134	12.20
12	5.07	0	0.0033	0.14	0	0.0025	0.15	13	16.9	0.33	4	1.103	12.08
13	5.07	0	0.0028	0.12	0	0.0022	0.10	12	17.3	0.32	3	1.120	12.64
14	5.07	0	0.0035	0.16	0	0.0022	0.12	12	17.0	0.33	4	1.138	12.83
15	5.08	0	0.0027	0.13	0	0.0018	0.11	13	17.1	0.33	4	1.146	12.83
16	5.09	0	0.0029	0.15	0	0.0022	0.13	11	17.1	0.32	4	1.166	12.80
17	5.09	0	0.0033	0.18	0	0.0021	0.12	12	17.1	0.33	2	1.109	12.48
18	5.09	0	0.0031	0.12	0	0.0019	0.09	11	17.6	0.32	2	1.101	12.91
19	5.09	0	0.0032	0.16	0	0.0022	0.12	11	17.4	0.33	3	1.130	12.86
20	5.10	0	0.0031	0.14	0	0.0022	0.13	13	17.1	0.32	4	1.154	12.69
Ave	5.04	0	0.0031	0.15	0	0.0022	0.12	12	17.0	0.32	3	1.125	12.68
+/-	5.28E-02	0	0.0002	0.03	0	0.0002	0.01	1	0.3	0.00	1	0.018	0.27
Min	4.92	0	0.0027	0.12	0	0.0018	0.09	10	16.5	0.32	2	1.097	12.08
Max	5.10	1	0.0035	0.26	0	0.0026	0.15	13	17.6	0.33	5	1.166	13.20
Cut				0.20			0.20			0.20			5.00
Restraints violated in 6 or more structures:
									#	mean	max.
VdW	N	LYS	69	-	H	LEU	70	2.40	20	0.21	0.21	++++++++++++*+++++++
VdW	N	LEU	70	-	H	ASP	71	2.40	20	0.21	0.21	+++++++++*++++++++++
VdW	N	SER	72	-	H	GLY	73	2.40	20	0.22	0.23	++++++++++++++++++*+
VdW	N	ALA	124	-	H	GLY	125	2.40	20	0.21	0.21	+++++++++++*++++++++
VdW	N	PHE	134	-	H	GLY	135	2.40	11	0.21	0.23	+ * ++ + ++++ + +
VdW	N	TYR	139	-	H	SER	140	2.40	16	0.20	0.22	+++++++ + +++++ * ++
VdW	N	TYR	142	-	H	LEU	143	2.40	20	0.23	0.23	++++++++++++++++*+++
VdW	CB	ALA	166	-	H	GLY	167	2.55	20	0.32	0.33	+++++++++++*++++++++
VdW	N	THR	176	-	H	GLY	177	2.40	20	0.21	0.21	++++++++++*+++++++++
VdW	HA	GLU	178	-	CD	PRO	179	2.60	20	0.30	0.30	+++++++++++++*++++++
VdW	N	ASP	193	-	H	GLN	194	2.40	7	0.20	0.20	* + ++ + + +
VdW	O	VAL	207	-	N	SER	211	2.75	20	0.28	0.29	++++*+++++++++++++++
VdW	H	GLU	223	-	CG	GLU	223	2.55	20	0.29	0.30	+++++++++++++++*++++
Angle	PHI	LYS	208				-61.56	-51.56	13	5.07	5.73	++++ + +++ * ++ ++
Angle	PHI	LYS	209				-75.81	-65.81	20	12.68	13.20	++*+++++++++++++++++
Angle	PHI	HIS	210				-115.94	-105.94	20	7.91	8.33	+++++++++++++++++*++
0 violated distance restraints.
13 violated van der Waals restraints.
3 violated angle restraints.
RMSDs for residues 98..136:
Average backbone RMSD to mean : 0.83 +/- 0.17 A (0.49..1.17 A; 20 structures)
Average heavy atom RMSD to mean : 1.27 +/- 0.19 A (0.93..1.65 A; 20 structures)

## Sheet: Figure 3 (b) - Structural stati
Structural statistics (R46A)
str	target	upper limits			lower limits			van der Waals			torsion angles
	function	#	rms	max	#	rms	max	#	rms	max	#	rms	max
1	4.48	0	0.0020	0.13	0	0.0012	0.07	10	14.4	0.33	3	1.112	13.02
2	4.51	0	0.0020	0.12	0	0.0011	0.09	10	14.7	0.33	3	1.088	12.50
3	4.52	0	0.0014	0.05	0	0.0011	0.09	8	14.6	0.33	3	1.106	12.93
4	4.53	0	0.0017	0.10	0	0.0011	0.11	10	14.5	0.33	3	1.112	12.69
5	4.55	0	0.0021	0.11	0	0.0013	0.09	9	14.9	0.33	3	1.126	13.26
6	4.56	0	0.0015	0.07	0	0.0010	0.10	9	14.5	0.33	3	1.125	12.80
7	4.56	0	0.0015	0.06	0	0.0011	0.09	10	14.9	0.33	3	1.093	12.40
8	4.56	0	0.0017	0.08	0	0.0011	0.09	9	14.6	0.32	3	1.119	12.64
9	4.57	0	0.0014	0.05	0	0.0011	0.10	9	14.6	0.33	3	1.114	12.88
10	4.57	0	0.0016	0.08	0	0.0011	0.09	9	14.8	0.33	3	1.099	12.31
11	4.59	0	0.0026	0.17	0	0.0012	0.08	11	15.0	0.33	3	1.108	12.71
12	4.60	0	0.0016	0.06	0	0.0013	0.12	10	15.0	0.32	3	1.112	13.11
13	4.60	0	0.0016	0.07	0	0.0011	0.08	10	15.4	0.33	3	1.095	12.53
14	4.61	0	0.0018	0.10	0	0.0013	0.09	11	14.9	0.33	3	1.123	12.51
15	4.61	0	0.0024	0.18	0	0.0011	0.08	11	14.7	0.33	4	1.113	12.55
16	4.61	0	0.0023	0.12	0	0.0012	0.10	10	15.0	0.33	3	1.108	12.80
17	4.62	0	0.0017	0.07	0	0.0011	0.10	9	15.1	0.33	3	1.106	12.84
18	4.62	0	0.0016	0.09	0	0.0011	0.09	10	15.4	0.33	3	1.097	12.84
19	4.62	0	0.0020	0.13	0	0.0013	0.08	11	14.8	0.33	4	1.111	12.77
20	4.62	0	0.0016	0.09	0	0.0012	0.10	9	15.2	0.33	3	1.104	13.03
Ave	4.57	0	0.0018	0.10	0	0.0012	0.09	10	14.9	0.33	3	1.109	12.76
+/-	4.02E-02	0	0.0003	0.04	0	0.0001	0.01	1	0.3	0.00	0	0.010	0.24
Min	4.48	0	0.0014	0.05	0	0.0010	0.07	8	14.4	0.32	3	1.088	12.31
Max	4.62	0	0.0026	0.18	0	0.0013	0.12	11	15.4	0.33	4	1.126	13.26
Cut				0.20			0.20			0.20			5.00
Restraints violated in 6 or more structures:
									#	mean	max.
VdW	N	LYS	69	-	H	LEU	70	2.40	15	0.20	0.21	++ +++ + +++++++ *+
VdW	N	LEU	70	-	H	ASP	71	2.40	20	0.21	0.21	++++++++++++++++++*+
VdW	N	SER	72	-	H	GLY	73	2.40	20	0.22	0.23	+++++++++++++*++++++
VdW	N	TYR	142	-	H	LEU	143	2.40	20	0.23	0.23	++++++++++++++++++*+
VdW	CB	ALA	166	-	H	GLY	167	2.55	20	0.33	0.33	+++++++++*++++++++++
VdW	N	THR	176	-	H	GLY	177	2.40	20	0.21	0.21	+++*++++++++++++++++
VdW	HA	GLU	178	-	CD	PRO	179	2.60	20	0.30	0.30	++++++++++++*+++++++
VdW	N	ASP	193	-	H	GLN	194	2.40	8	0.20	0.20	+ + * ++ +++
VdW	O	VAL	207	-	N	SER	211	2.75	20	0.27	0.28	++++++*+++++++++++++
VdW	H	GLU	223	-	CG	GLU	223	2.55	20	0.30	0.30	++++++++++++++*+++++
Angle	PHI	LYS	208	-61.56	-51.56				20	5.23	5.56	+++++*++++++++++++++
Angle	PHI	LYS	209	-75.81	-65.81				20	12.76	13.26	++++*+++++++++++++++
Angle	PHI	HIS	210	-115.94	-105.94				20	8.11	8.53	++++++++++++++*+++++
0 violated distance restraints.
10 violated van der Waals restraints.
3 violated angle restraints.
RMSDs for residues 98..136:
Average backbone RMSD to mean : 1.50 +/- 0.26 A (1.15..2.16 A; 20 structures)
Average heavy atom RMSD to mean : 2.04 +/- 0.26 A (1.52..2.60 A; 20 structures)

## Sheet: Fig. 4d
Tableau 1
ES
		ES2	ES3	ES4	ES5
		8.2	8.92	12.93	13.95	ES1
			11.64	7.19	9.8	ES2
				13.92	13.62	ES3
					6.36	ES4
GS
			GS2	GS3	GS4
			3.15	4.77	3.52	GS1
				2.71	4.16	GS2
					5.31	GS3
	1								19

## Sheet: Figure 5 (b)
	I104 - 700 MHz	I104 - 700 MHz	I104 - 700 MHz	I104 - 700 MHz	I104 - 700 MHz		I104 - 850 MHz	I104 - 850 MHz	I104 - 850 MHz	I104 - 850 MHz	I104 - 850 MHz
	Frequency (Hz)	Data Points (R2,eff)	Error down (R2,eff)	Error up (R2,eff)	Fit of data points		Frequency (Hz)	Data Points (R2,eff)	Error down (R2,eff)	Error up (R2,eff)	Fit of data points
	66.6667	19.9163	0.394608	0.403372	18.3503		66.6667	25.8057	0.526964	0.554732	24.6703
	66.6667	20.0159	0.40818	0.419251	18.3503		66.6667	25.8152	0.570246	0.531246	24.6703
	133.333	18.0119	0.388324	0.3712	17.5059		133.333	23.5574	0.492065	0.517477	23.5331
	133.333	18.1029	0.396462	0.38592	17.5059		133.333	23.6743	0.535215	0.5013	23.5331
	200	16.2997	0.347044	0.360229	16.674		200	21.6852	0.474441	0.476586	22.4078
	200	16.3145	0.304553	0.326038	16.674		200	21.7679	0.431852	0.445831	22.4078
	266.667	15.1045	0.298613	0.317731	15.8559		266.667	20.1272	0.413415	0.417042	21.2846
	333.333	14.4564	0.280442	0.285654	15.0851		333.333	19.1471	0.374603	0.402423	20.2068
	400	13.6416	0.288152	0.255094	14.3961		400	18.7618	0.372456	0.381866	19.2295
	466.667	13.7545	0.2692	0.29125	13.8032		466.667	17.8897	0.391002	0.353058	18.3804
	533.333	13.2755	0.264826	0.265222	13.3046		533.333	17.2872	0.359451	0.380622	17.6614
	666.667	12.4411	0.230858	0.256079	12.5464		666.667	17.0516	0.355301	0.328692	16.5614
	800	12.2139	0.215872	0.257994	12.0248		800	16.3401	0.303926	0.351628	15.8009
	933.333	11.8501	0.239079	0.22962	11.6604		933.333	15.929	0.325725	0.337031	15.2679
	1066.67	11.6865	0.220953	0.239718	11.3996		1066.67	15.4976	0.298191	0.305758	14.8859
	1333.33	11.2387	0.194805	0.233063	11.0649		1333.33	14.821	0.286897	0.309876	14.3946
	1600	10.8449	0.207405	0.234098	10.8688		1600	14.2036	0.286896	0.280765	14.1064
	1866.67	10.5907	0.220786	0.193096	10.7452		1866.67	13.6769	0.285787	0.264428	13.9246
	2000	10.4706	0.205606	0.209004	10.7001		2000	13.5023	0.274577	0.261839	13.8582
	T115 - 700 MHz	T115 - 700 MHz	T115 - 700 MHz	T115 - 700 MHz	T115 - 700 MHz		T115 - 850 MHz	T115 - 850 MHz	T115 - 850 MHz	T115 - 850 MHz	T115 - 850 MHz
	Frequency (Hz)	Data Points (R2,eff)	Error down (R2,eff)	Error up (R2,eff)	Fit of data points		Frequency (Hz)	Data Points (R2,eff)	Error down (R2,eff)	Error up (R2,eff)	Fit of data points
	66.6667	27.7142	0.592126	0.529419	28.0823		66.6667	35.4951	0.726643	0.727129	34.9612
	66.6667	27.7602	0.537705	0.513348	28.0823		66.6667	35.6904	0.787141	0.740242	34.9612
	133.333	27.7784	0.530878	0.535474	27.6956		133.333	34.5673	0.722564	0.663325	34.608
	133.333	27.817	0.554923	0.533354	27.6956		133.333	34.6732	0.665624	0.691476	34.608
	200	26.8169	0.518804	0.532077	27.2944		200	34.0543	0.664742	0.689924	34.2283
	200	26.9151	0.527171	0.488199	27.2944		200	34.2108	0.742132	0.649401	34.2283
	266.667	26.8156	0.548967	0.474643	26.8882		266.667	34.0604	0.663125	0.686135	33.846
	333.333	26.2806	0.479197	0.520996	26.4704		333.333	33.0162	0.689578	0.640944	33.4361
	400	25.9983	0.544004	0.490557	26.053		400	32.6741	0.633236	0.642422	32.9909
	466.667	26.0369	0.506155	0.495332	25.6573		466.667	32.2936	0.652884	0.658414	32.5353
	533.333	25.449	0.523283	0.487397	25.2988		533.333	32.1	0.642025	0.645439	32.0984
	666.667	25.1768	0.46919	0.502511	24.7125		666.667	31.5581	0.558104	0.633028	31.3449
	800	24.4969	0.446894	0.474949	24.2842		800	31.0844	0.625451	0.630635	30.7711
	933.333	24.5848	0.470288	0.464421	23.9749		933.333	30.8906	0.532551	0.633225	30.3475
	1066.67	24.1187	0.51201	0.48245	23.7494		1066.67	30.5571	0.613726	0.628614	30.0348
	1333.33	23.5933	0.417766	0.45784	23.4556		1333.33	29.5996	0.596918	0.603209	29.6233
	1600	23.1915	0.444319	0.430605	23.2816		1600	29.149	0.569057	0.570393	29.3779
	1866.67	22.9113	0.404387	0.425465	23.1713		1866.67	28.5937	0.558538	0.553089	29.2218
	2000	22.6288	0.426493	0.450058	23.131		2000	28.5158	0.563244	0.526808	29.1646
	M12 - 700 MHz	M12 - 700 MHz	M12 - 700 MHz	M12 - 700 MHz	M12 - 700 MHz		M12 - 850 MHz	M12 - 850 MHz	M12 - 850 MHz	M12 - 850 MHz	M12 - 850 MHz
	Frequency (Hz)	Data Points (R2,eff)	Error down (R2,eff)	Error up (R2,eff)	Fit of data points		Frequency (Hz)	Data Points (R2,eff)	Error down (R2,eff)	Error up (R2,eff)	Fit of data points
	66.6667	0.379047	0.0647128	0.0602491	0.427795		66.6667	0.737458	0.0595785	0.0562366	0.246963
	66.6667	0.460314	0.0599344	0.0687651	0.427795		66.6667	0.803932	0.0587954	0.0566111	0.246963
	133.333	-0.0105356	0.0660293	0.0595114	0.427795		133.333	-1.22728	0.0598024	0.0550856	0.246963
	133.333	0.0672841	0.0590203	0.0581354	0.427795		133.333	-1.14443	0.057792	0.057371	0.246963
	200	0.00298995	0.0630427	0.0606883	0.427794		200	0.728415	0.0545421	0.0592031	0.246962
	200	0.0561976	0.0625873	0.0606518	0.427794		200	0.739121	0.0569578	0.055478	0.246962
	266.667	0.42983	0.065634	0.0640681	0.427794		266.667	0.594358	0.0592277	0.0558316	0.246962
	333.333	0.392547	0.0611507	0.0696696	0.427794		333.333	0.488706	0.0577572	0.0634361	0.246961
	400	0.414801	0.0634202	0.0658716	0.427793		400	0.168863	0.0588839	0.0546209	0.24696
	466.667	0.373663	0.0639033	0.0627148	0.427793		466.667	0.150257	0.0569885	0.0551041	0.24696
	533.333	0.413195	0.0619295	0.0671198	0.427792		533.333	-0.0139016	0.0515318	0.057922	0.246959
	666.667	0.534055	0.065099	0.0616979	0.427792		666.667	0.115424	0.0605724	0.0568281	0.246958
	800	0.580919	0.0697904	0.0569853	0.427791		800	0.300362	0.058151	0.0563575	0.246958
	933.333	0.555125	0.066492	0.0691582	0.427791		933.333	0.227502	0.0566229	0.0598453	0.246957
	1066.67	0.565155	0.0618504	0.0639721	0.427791		1066.67	0.268202	0.0543484	0.0566229	0.246956
	1333.33	0.639815	0.0686428	0.064606	0.42779		1333.33	0.470576	0.0515359	0.0594417	0.246956
	1600	0.773702	0.0587903	0.0688632	0.42779		1600	0.506144	0.054074	0.0608271	0.246955
	1866.67	0.748038	0.0665569	0.0640735	0.42779		1866.67	0.464588	0.0630313	0.05604	0.246955
	2000	0.768609	0.0658212	0.0606341	0.427789		2000	0.398494	0.0598803	0.0553119	0.246955

## Sheet: Figure 5 (c)
	Global Fit 21 residus 293 K - 40 Monte Carlo repetitions to get kex and P*
	And from them deduce k1 and k-1 and ΔG
	kex	P*
	2529.5	0.0325114
	2468.01	0.0306261
	2444.73	0.0323296
	2513.03	0.036161
	2400.91	0.0355208
	2513.35	0.0329866
	2501.45	0.0337454
	2629.59	0.0335464
	2487.26	0.0336132
	2532.51	0.0323531
	2498.84	0.0313113
	2465.65	0.030664
	2402.04	0.0327904
	2549.29	0.0316229
	2404.88	0.0293139
	2460.61	0.0315281
	2571.86	0.0317496
	2563.35	0.0334621
	2474.11	0.032456
	2501.4	0.0316356
	2462.27	0.0308998
	2420.62	0.0319376
	2590.33	0.0328009
	2515.88	0.031341
	2506.6	0.0323364
	2457.05	0.0300006
	2487.18	0.0321653
	2577.18	0.0334369
	2505.08	0.033066
	2451.77	0.0310792
	2587.82	0.0355668
	2385.22	0.0332005
	2396.2	0.0318786
	2421.05	0.0322987
	2553.09	0.0319649
	2518.71	0.03221
	2518.28	0.0325786
	2484.28	0.0324841
	2372.41	0.0318766
	2483.48	0.0346861
	2490.17	0.0324434	Average
	k1	k-1	Std dev k1	Std dev k-1
	80.6825	2409.52	4.00275	60.8318

## Sheet: Supplementary Table 4
Tableau 1
	GS1	GS2	GS3	GS4	ES1	ES2	ES3	ES4	ES5
1BYQ	3.23419	2.2739	4.73513	4.495	17.8723	11.0833	18.7202	4.63767	3.72668
2XHT	3.35103	1.95298	4.3397	4.53594	17.4178	10.5865	18.1977	4.4522	3.82359
2XK2	3.17053	1.96389	4.43095	4.39483	17.5063	10.7929	18.2614	4.64111	3.59574
3K99_A	3.88453	3.28031	5.47844	3.9161	18.1631	11.462	18.7335	5.29787	4.15062
3R4P_B	3.59545	2.11837	4.21689	4.49458	17.546	11.1382	17.8038	4.78137	3.143
4NH8	4.27199	2.51522	4.15986	4.16851	16.4741	9.29718	17.1083	4.96513	4.56869
4YKW_A	3.90889	3.9731	4.94724	4.97927	16.7026	10.1569	18.3842	4.59275	5.09653
6B9A_A	3.45116	2.35458	4.09767	4.12785	16.4135	9.60121	17.057	5.43287	4.00098
5J2V	4.62985	2.79991	4.65228	3.97665	17.2086	9.70738	17.915	5.29891	4.90549
6GPW	4.67728	3.01176	4.47657	4.04754	16.3413	8.94797	17.2089	5.22994	5.17035
1UYL	4.53224	2.91338	4.57194	3.95263	16.533	9.20183	17.3092	5.26975	4.98039
1	4.70199	3.07676	4.41208	4.076	16.1553	8.85348	17.0474	5.33624	5.18891
1YES	3.14365	2.04774	4.51705	4.35472	17.7515	10.9138	18.6756	4.53001	3.58799
3T0H	4.67641	3.03866	4.40926	4.05771	16.1762	8.87092	17.1302	5.26625	5.19045
	1								19

## Sheet: Supplementary Table 6  
Structural information supporting the absence of helix-5
Helices present in the structural calculation
None		str	target	upper limits			lower limits			van der Waals			torsion angles
			function	#	rms	max	#	rms	max	#	rms	max	#	rms	max
		1	4.38	0	0.0019	0.11	0	0.0012	0.08	10	14.1	0.33	3	1.148	12.87
		2	4.47	0	0.0019	0.11	0	0.0012	0.08	10	14.5	0.33	3	1.140	12.68
		3	4.49	0	0.0024	0.14	0	0.0016	0.10	9	14.7	0.33	3	1.156	12.98
		4	4.49	0	0.0019	0.12	0	0.0012	0.10	10	14.7	0.33	3	1.130	12.68
		5	4.49	0	0.0020	0.13	0	0.0013	0.08	10	14.5	0.32	4	1.166	12.60
		6	4.49	0	0.0016	0.09	0	0.0011	0.09	9	14.4	0.33	3	1.149	12.91
		7	4.49	0	0.0016	0.08	0	0.0012	0.09	9	14.6	0.33	3	1.138	12.80
		8	4.50	0	0.0018	0.09	0	0.0012	0.08	9	14.4	0.33	3	1.166	13.35
		9	4.51	0	0.0016	0.09	0	0.0013	0.10	10	14.8	0.33	3	1.128	12.64
		10	4.51	0	0.0019	0.10	0	0.0011	0.09	9	14.8	0.33	3	1.153	12.91
		11	4.51	0	0.0021	0.11	0	0.0011	0.07	9	14.8	0.33	2	1.159	12.63
		12	4.52	0	0.0021	0.12	0	0.0011	0.07	9	15.1	0.33	3	1.171	12.76
		13	4.53	0	0.0017	0.08	0	0.0011	0.08	8	14.9	0.33	3	1.152	12.82
		14	4.53	0	0.0017	0.10	0	0.0011	0.10	9	14.5	0.33	3	1.182	12.94
		15	4.54	0	0.0021	0.12	0	0.0012	0.08	9	14.7	0.33	3	1.167	12.59
		16	4.54	0	0.0019	0.09	0	0.0013	0.10	9	14.8	0.32	3	1.144	12.99
		17	4.57	0	0.0016	0.05	0	0.0011	0.08	8	15.0	0.33	4	1.145	12.42
		18	4.57	0	0.0016	0.07	0	0.0012	0.10	8	15.0	0.33	3	1.148	12.63
		19	4.58	1	0.0027	0.20	0	0.0012	0.08	11	14.9	0.33	4	1.165	12.86
		20	4.58	0	0.0024	0.18	0	0.0011	0.08	10	14.6	0.33	4	1.165	12.79
		Ave	4.51	0	0.0019	0.11	0	0.0012	0.09	9	14.7	0.33	3	1.154	12.79
		+/-	4.35E-02	0	0.0003	0.03	0	0.0001	0.01	1	0.2	0.00	0	0.014	0.20
		Min	4.38	0	0.0016	0.05	0	0.0011	0.07	8	14.1	0.32	2	1.128	12.42
		Max	4.58	1	0.0027	0.20	0	0.0016	0.10	11	15.1	0.33	4	1.182	13.35
		Cut				0.20			0.20			0.20			5.00
		Restraints violated in 6 or more structures:
											#	mean	max.
		VdW	N	LYS	69	-	H	LEU	70	2.40	14	0.20	0.21	+++++ +++++ ++ *+
		VdW	N	LEU	70	-	H	ASP	71	2.40	20	0.21	0.21	++++++++++++++*+++++
		VdW	N	SER	72	-	H	GLY	73	2.40	20	0.22	0.23	+++++++++++*++++++++
		VdW	N	TYR	139	-	H	SER	140	2.40	6	0.20	0.23	+* + + ++
		VdW	N	TYR	142	-	H	LEU	143	2.40	20	0.23	0.23	++++*+++++++++++++++
		VdW	CB	ALA	166	-	H	GLY	167	2.55	20	0.33	0.33	++*+++++++++++++++++
		VdW	N	THR	176	-	H	GLY	177	2.40	20	0.21	0.21	+++++++++++++++++*++
		VdW	HA	GLU	178	-	CD	PRO	179	2.60	20	0.30	0.30	++++*+++++++++++++++
		VdW	O	VAL	207	-	N	SER	211	2.75	20	0.27	0.28	++++++++++*+++++++++
		VdW	H	GLU	223	-	CG	GLU	223	2.55	20	0.30	0.30	++*+++++++++++++++++
		Angle	PHI	LYS	208	-61.56	-51.56				18	5.24	6.06	+ ++++++++ +++++*+++
		Angle	PHI	LYS	209	-75.81	-65.81				20	12.79	13.35	+++++++*++++++++++++
		Angle	PHI	HIS	210	-115.94	-105.94				20	8.04	8.46	+++++++++++*++++++++
		0 violated distance restraints.
		10 violated van der Waals restraints.
		3 violated angle restraints.
		RMSDs for residues 98..136:
		Average backbone RMSD to mean : 2.76 +/- 0.37 A (2.18..3.62 A; 20 structures)
		Average heavy atom RMSD to mean : 3.54 +/- 0.40 A (2.78..4.33 A; 20 structures)
⍺3		str	target	upper limits			lower limits			van der Waals			torsion angles
			function	#	rms	max	#	rms	max	#	rms	max	#	rms	max
		1	4.42	0	0.0015	0.07	0	0.0012	0.10	8	14.3	0.33	3	1.106	12.60
		2	4.45	0	0.0019	0.12	0	0.0012	0.09	10	14.2	0.33	4	1.154	12.55
		3	4.46	0	0.0021	0.14	0	0.0011	0.07	10	14.7	0.33	2	1.126	12.88
		4	4.48	0	0.0022	0.13	0	0.0012	0.07	10	14.7	0.33	3	1.129	12.84
		5	4.52	0	0.0018	0.09	0	0.0012	0.10	9	14.6	0.33	3	1.131	13.31
		6	4.52	0	0.0019	0.12	0	0.0012	0.09	10	14.4	0.33	4	1.155	12.86
		7	4.53	0	0.0016	0.07	0	0.0011	0.11	10	15.2	0.33	3	1.107	12.74
		8	4.53	0	0.0022	0.16	0	0.0012	0.09	9	14.6	0.33	2	1.116	12.62
		9	4.54	0	0.0020	0.12	0	0.0013	0.07	10	14.8	0.32	4	1.164	12.79
		10	4.54	0	0.0016	0.06	0	0.0012	0.09	9	14.7	0.32	3	1.137	12.82
		11	4.54	0	0.0020	0.12	0	0.0013	0.07	10	14.5	0.32	4	1.169	12.90
		12	4.54	0	0.0023	0.15	0	0.0014	0.10	10	14.9	0.32	2	1.125	12.81
		13	4.56	0	0.0015	0.05	0	0.0013	0.12	10	14.7	0.32	3	1.162	12.95
		14	4.59	0	0.0021	0.12	0	0.0012	0.09	10	14.9	0.32	3	1.175	13.23
		15	4.59	1	0.0026	0.20	0	0.0012	0.09	10	14.8	0.33	3	1.140	12.54
		16	4.60	0	0.0021	0.13	0	0.0012	0.08	10	15.4	0.33	3	1.133	12.66
		17	4.60	0	0.0026	0.18	0	0.0012	0.08	11	15.1	0.33	3	1.157	12.86
		18	4.60	0	0.0019	0.09	0	0.0012	0.10	10	15.1	0.32	3	1.159	12.96
		19	4.60	0	0.0016	0.06	0	0.0012	0.10	9	15.1	0.33	3	1.132	12.71
		20	4.61	0	0.0027	0.20	0	0.0013	0.09	10	15.0	0.33	3	1.140	12.41
		Ave	4.54	0	0.0020	0.12	0	0.0012	0.09	10	14.8	0.33	3	1.141	12.80
		+/-	5.32E-02	0	0.0004	0.04	0	0.0001	0.01	1	0.3	0.00	1	0.020	0.21
		Min	4.42	0	0.0015	0.05	0	0.0011	0.07	8	14.2	0.32	2	1.106	12.41
		Max	4.61	1	0.0027	0.20	0	0.0014	0.12	11	15.4	0.33	4	1.175	13.31
		Cut				0.20			0.20			0.20			5.00
		Restraints violated in 6 or more structures:
											#	mean	max.
		VdW	N	LYS	69	-	H	LEU	70	2.40	18	0.21	0.21	+++++ ++++++*++++++
		VdW	N	LEU	70	-	H	ASP	71	2.40	20	0.21	0.21	+++*++++++++++++++++
		VdW	N	SER	72	-	H	GLY	73	2.40	20	0.22	0.23	*+++++++++++++++++++
		VdW	N	TYR	139	-	H	SER	140	2.40	12	0.21	0.23	+++ + + ++ *+++ +
		VdW	N	TYR	142	-	H	LEU	143	2.40	20	0.23	0.23	++++++++++++++++*+++
		VdW	CB	ALA	166	-	H	GLY	167	2.55	20	0.33	0.33	++++++++++++++*+++++
		VdW	N	THR	176	-	H	GLY	177	2.40	20	0.21	0.21	+++++++++++++++++*++
		VdW	HA	GLU	178	-	CD	PRO	179	2.60	20	0.30	0.30	+++++++*++++++++++++
		VdW	O	VAL	207	-	N	SER	211	2.75	20	0.27	0.28	+++++++*++++++++++++
		VdW	H	GLU	223	-	CG	GLU	223	2.55	20	0.29	0.30	++++*+++++++++++++++
		Angle	CHI1	LEU	143	-74.57	-64.57	6	4.73	5.43	+		+	+	+*+
		Angle	PHI	LYS	208	-61.56	-51.56	14	5.14	5.40	++	++++	++	* ++	+++
		Angle	PHI	LYS	209	-75.81	-65.81	20	12.80	13.31	+++	+*+++	++	++++	++++++
		Angle	PHI	HIS	210	-115.94	-105.94	20	8.15	8.58	+++	+++++	++	++++	++*+++
		0 violated distance restraints.
		10 violated van der Waals restraints.
		4 violated angle restraints.
		RMSDs for residues 98..136:
		Average backbone RMSD to mean : 2.35 +/- 0.58 A (1.28..3.47 A; 20 structures)
		Average heavy atom RMSD to mean : 3.07 +/- 0.49 A (2.22..3.99 A; 20 structures)
⍺4		str	target	upper limits			lower limits			van der Waals			torsion angles
			function	#	rms	max	#	rms	max	#	rms	max	#	rms	max
		1	4.52	0	0.0015	0.06	0	0.0011	0.10	8	14.3	0.33	3	1.113	12.68
		2	4.53	0	0.0018	0.12	0	0.0011	0.10	10	14.8	0.33	3	1.093	12.31
		3	4.53	0	0.0024	0.17	0	0.0012	0.09	11	14.8	0.33	4	1.107	12.38
		4	4.56	0	0.0013	0.05	0	0.0012	0.10	10	15.2	0.33	3	1.100	12.40
		5	4.57	0	0.0019	0.09	0	0.0012	0.08	11	14.9	0.33	3	1.115	13.15
		6	4.58	0	0.0015	0.08	0	0.0012	0.09	10	14.9	0.33	3	1.105	12.81
		7	4.60	0	0.0019	0.11	0	0.0013	0.09	10	14.7	0.32	3	1.137	12.60
		8	4.60	0	0.0025	0.19	0	0.0012	0.09	12	14.7	0.33	4	1.117	12.47
		9	4.61	1	0.0029	0.22	0	0.0012	0.09	12	14.6	0.33	3	1.108	12.41
		10	4.62	0	0.0024	0.17	0	0.0013	0.10	11	14.8	0.33	4	1.143	12.84
		11	4.62	0	0.0020	0.12	0	0.0013	0.09	10	14.8	0.33	4	1.144	13.19
		12	4.62	0	0.0015	0.07	0	0.0012	0.09	9	15.0	0.33	2	1.112	12.89
		13	4.62	0	0.0016	0.09	0	0.0012	0.09	9	15.4	0.33	3	1.126	13.12
		14	4.63	0	0.0016	0.08	0	0.0012	0.11	9	15.5	0.33	3	1.111	12.60
		15	4.63	0	0.0015	0.07	0	0.0010	0.09	9	15.9	0.33	3	1.114	12.72
		16	4.64	0	0.0024	0.15	0	0.0013	0.10	9	15.2	0.33	3	1.121	12.76
		17	4.65	0	0.0014	0.05	0	0.0012	0.09	10	15.0	0.33	3	1.123	13.09
		18	4.65	0	0.0017	0.07	0	0.0014	0.12	9	14.8	0.33	3	1.167	13.32
		19	4.66	0	0.0017	0.09	0	0.0011	0.10	8	15.4	0.33	3	1.117	12.68
		20	4.66	0	0.0020	0.12	0	0.0014	0.09	10	15.1	0.33	4	1.127	12.41
		Ave	4.60	0	0.0019	0.11	0	0.0012	0.09	10	15.0	0.33	3	1.120	12.74
		+/-	4.27E-02	0	0.0004	0.05	0	0.0001	0.01	1	0.3	0.00	1	0.017	0.30
		Min	4.52	0	0.0013	0.05	0	0.0010	0.08	8	14.3	0.32	2	1.093	12.31
		Max	4.66	1	0.0029	0.22	0	0.0014	0.12	12	15.9	0.33	4	1.167	13.32
		Cut				0.20			0.20			0.20			5.00
		Restraints violated in 6 or more structures:
											#	mean	max.
		VdW	N	LYS	69	-	H	LEU	70	2.40	14	0.20	0.21	++ ++++++++++	*	+
		VdW	N	LEU	70	-	H	ASP	71	2.40	20	0.21	0.21	+++++++++++++++*+	++	+
		VdW	N	SER	72	-	H	GLY	73	2.40	20	0.22	0.23	++++++++++++++*++	++	+
		VdW	N	TYR	139	-	H	SER	140	2.40	7	0.20	0.23	* + ++++		+
		VdW	N	TYR	142	-	H	LEU	143	2.40	20	0.23	0.23	+++++++++++++++++	++	*
		VdW	CB	ALA	166	-	H	GLY	167	2.55	20	0.33	0.33	+++++++++++*+++++	++	+
		VdW	N	THR	176	-	H	GLY	177	2.40	20	0.21	0.21	+++++++++++++++*+	++	+
		VdW	HA	GLU	178	-	CD	PRO	179	2.60	20	0.30	0.30	+++++++++++++++++	++	*
		VdW	O	VAL	207	-	N	SER	211	2.75	20	0.27	0.29	+++++++++++*+++++	++	+
		VdW	H	GLU	223	-	CG	GLU	223	2.55	20	0.29	0.30	+++++++++++++++++	*+	+
		Angle	PHI	LYS	208				-61.56	-51.56	18	5.10	5.44	+++++++++++ ++*++	++
		Angle	PHI	LYS	209				-75.81	-65.81	20	12.74	13.32	+++++++++++++++++*	++
		Angle	PHI	HIS	210				-115.94	-105.94	20	8.06	8.47	+++++*++++++++++++	++
		0 violated distance restraints.
		10 violated van der Waals restraints.
		3 violated angle restraints.
		RMSDs for residues 98..136:
		Average backbone RMSD to mean : 1.59 +/- 0.33 A (1.07..2.17 A; 20 structures)
		Average heavy atom RMSD to mean : 2.23 +/- 0.36 A (1.58..2.95 A; 20 structures)
⍺5		str	target	upper limits			lower limits			van der Waals			torsion angles
			function	#	rms	max	#	rms	max	#	rms	max	#	rms	max
		1	6.02	2	0.0061	0.48	0	0.0021	0.11	13	18.1	0.33	3	1.201	13.17
		2	6.05	2	0.0051	0.40	0	0.0018	0.09	14	19.2	0.33	2	1.167	13.13
		3	6.06	2	0.0051	0.41	0	0.0021	0.13	14	18.9	0.33	3	1.182	13.14
		4	6.07	2	0.0053	0.46	0	0.0021	0.11	14	18.6	0.33	4	1.196	13.17
		5	6.09	2	0.0061	0.50	0	0.0020	0.12	13	18.5	0.33	3	1.199	12.91
		6	6.11	2	0.0060	0.48	0	0.0023	0.14	13	18.9	0.33	2	1.172	12.48
		7	6.11	2	0.0050	0.42	0	0.0020	0.13	14	19.3	0.33	4	1.193	13.14
		8	6.12	2	0.0062	0.48	0	0.0022	0.14	13	18.7	0.32	2	1.221	13.30
		9	6.12	2	0.0061	0.49	0	0.0021	0.12	14	18.5	0.33	3	1.191	13.17
		10	6.12	2	0.0052	0.42	0	0.0017	0.10	15	19.4	0.33	3	1.195	13.18
		11	6.12	2	0.0054	0.45	0	0.0021	0.10	14	18.7	0.33	4	1.201	12.82
		12	6.15	2	0.0051	0.38	0	0.0018	0.09	15	19.2	0.33	4	1.204	13.18
		13	6.15	2	0.0052	0.44	0	0.0017	0.07	14	19.6	0.33	3	1.190	12.82
		14	6.17	2	0.0062	0.50	0	0.0020	0.11	14	18.8	0.33	3	1.209	13.09
		15	6.18	2	0.0061	0.49	0	0.0021	0.13	13	19.2	0.33	3	1.208	13.07
		16	6.19	2	0.0055	0.48	0	0.0020	0.11	13	19.2	0.34	4	1.207	13.22
		17	6.19	2	0.0054	0.44	0	0.0021	0.11	14	19.3	0.33	2	1.205	12.64
		18	6.21	2	0.0061	0.49	0	0.0020	0.12	14	19.0	0.33	3	1.193	13.28
		19	6.22	2	0.0060	0.49	0	0.0022	0.13	14	18.9	0.33	3	1.214	13.19
		20	6.22	2	0.0057	0.47	0	0.0021	0.11	14	19.6	0.33	4	1.207	12.96
		Ave	6.13	2	0.0056	0.46	0	0.0020	0.11	14	19.0	0.33	3	1.198	13.05
		+/-	5.73E-02	0	0.0004	0.04	0	0.0002	0.02	1	0.4	0.00	1	0.013	0.21
		Min	6.02	2	0.0050	0.38	0	0.0017	0.07	13	18.1	0.32	2	1.167	12.48
		Max	6.22	2	0.0062	0.50	0	0.0023	0.14	15	19.6	0.34	4	1.221	13.30
		Cut				0.20			0.20			0.20			5.00
		Restraints violated in 6 or more structures:
											#	mean	max.
		Upper	QG2	THR	65	-	QE	MET	130	6.50	20	0.39	0.50	+++++++++++++*++++++
		Upper	QD1	ILE	131	-	QD2	LEU	143	8.00	20	0.45	0.48	++++++++*+++++++++++
		VdW	HA	ASP	66	-	CD	PRO	67	2.60	19	0.20	0.21	++++++++++++ +++*+++
		VdW	N	LYS	69	-	H	LEU	70	2.40	20	0.21	0.21	+++++++++++++++++++*
		VdW	N	LEU	70	-	H	ASP	71	2.40	20	0.21	0.21	++++++++*+++++++++++
		VdW	N	SER	72	-	H	GLY	73	2.40	20	0.22	0.23	++++++++++*+++++++++
		VdW	CG2	ILE	131	-	CD1	ILE	131	3.00	11	0.14	0.26	+++ + *+++ ++ +
		VdW	N	PHE	134	-	H	GLY	135	2.40	20	0.21	0.21	+++++++*++++++++++++
		VdW	N	VAL	136	-	H	GLY	137	2.40	20	0.21	0.21	++++++++*+++++++++++
		VdW	N	TYR	142	-	H	LEU	143	2.40	20	0.22	0.22	+++++++++*++++++++++
		VdW	CA	LEU	143	-	CD1	LEU	143	3.00	19	0.21	0.22	++++++*++++++++ ++++
		VdW	CB	ALA	166	-	H	GLY	167	2.55	20	0.33	0.34	+++++++++++++++*++++
		VdW	N	THR	176	-	H	GLY	177	2.40	20	0.21	0.21	+++++++++*++++++++++
		VdW	HA	GLU	178	-	CD	PRO	179	2.60	20	0.30	0.30	+*++++++++++++++++++
		VdW	O	VAL	207	-	N	SER	211	2.75	20	0.27	0.29	+++++*++++++++++++++
		VdW	H	GLU	223	-	CG	GLU	223	2.55	20	0.29	0.30	+++++*++++++++++++++
		Angle	PHI	LYS	208				-61.56	-51.56	12	4.99	5.27	+ + + + ++ +++ ++*
		Angle	PHI	LYS	209				-75.81	-65.81	20	13.05	13.30	+++++++*++++++++++++
		Angle	PHI	HIS	210				-115.94	-105.94	20	8.03	8.32	++++++++++++++*+++++
		Angle	PHI	SER	211				-125.30	-115.30	8	4.91	5.24	++ + ++ + * +
		2 violated distance restraints.
		14 violated van der Waals restraints.
		4 violated angle restraints.
		RMSDs for residues 98..136:
		Average backbone RMSD to mean : 2.23 +/- 0.42 A (1.72..3.33 A; 20 structures)
		Average heavy atom RMSD to mean : 2.91 +/- 0.48 A (2.29..4.07 A; 20 structures)
⍺3⍺4		str	target	upper limits			lower limits			van der Waals			torsion angles
			function	#	rms	max	#	rms	max	#	rms	max	#	rms	max
		1	4.48	0	0.0020	0.10	0	0.0011	0.09	9	14.4	0.33	3	1.095	12.71
		2	4.51	0	0.0016	0.08	0	0.0011	0.09	9	14.7	0.33	3	1.104	12.74
		3	4.52	0	0.0024	0.17	0	0.0012	0.09	11	14.7	0.33	3	1.102	12.53
		4	4.52	0	0.0015	0.09	0	0.0011	0.09	10	14.6	0.33	3	1.108	13.12
		5	4.54	0	0.0019	0.10	0	0.0011	0.09	10	14.5	0.33	3	1.132	13.11
		6	4.55	0	0.0023	0.15	0	0.0013	0.09	8	15.3	0.33	2	1.107	12.87
		7	4.55	0	0.0018	0.11	0	0.0012	0.11	9	14.6	0.33	3	1.097	12.53
		8	4.55	0	0.0017	0.08	0	0.0012	0.10	8	14.8	0.33	3	1.121	13.02
		9	4.56	0	0.0016	0.08	0	0.0011	0.09	8	14.9	0.33	3	1.103	12.78
		10	4.56	0	0.0016	0.08	0	0.0012	0.09	9	14.9	0.33	3	1.100	13.15
		11	4.56	0	0.0022	0.13	0	0.0012	0.09	10	14.9	0.32	3	1.132	12.77
		12	4.57	0	0.0020	0.11	0	0.0010	0.08	9	15.0	0.33	3	1.093	12.53
		13	4.58	0	0.0016	0.08	0	0.0012	0.10	9	14.9	0.33	3	1.121	12.83
		14	4.58	0	0.0025	0.18	0	0.0011	0.08	12	14.5	0.33	3	1.119	12.66
		15	4.58	0	0.0016	0.07	0	0.0012	0.10	10	14.8	0.33	3	1.085	12.63
		16	4.58	0	0.0017	0.08	0	0.0010	0.07	10	14.7	0.33	3	1.105	12.70
		17	4.59	0	0.0016	0.09	0	0.0012	0.09	10	14.6	0.33	3	1.145	13.03
		18	4.59	1	0.0029	0.22	0	0.0014	0.09	10	14.7	0.33	4	1.113	12.73
		19	4.59	0	0.0015	0.07	0	0.0013	0.11	9	14.8	0.33	3	1.126	13.24
		20	4.59	0	0.0016	0.09	0	0.0011	0.09	8	15.0	0.33	3	1.097	12.82
		Ave	4.56	0	0.0019	0.11	0	0.0012	0.09	9	14.8	0.33	3	1.110	12.82
		+/-	2.90E-02	0	0.0004	0.04	0	0.0001	0.01	1	0.2	0.00	0	0.015	0.21
		Min	4.48	0	0.0015	0.07	0	0.0010	0.07	8	14.4	0.32	2	1.085	12.53
		Max	4.59	1	0.0029	0.22	0	0.0014	0.11	12	15.3	0.33	4	1.145	13.24
		Cut				0.20			0.20			0.20			5.00
		Restraints violated in 6 or more structures:
											#	mean	max.
		VdW	N	LYS	69	-	H	LEU	70	2.40	13	0.20	0.21	+++ +	+++++++*+
		VdW	N	LEU	70	-	H	ASP	71	2.40	20	0.21	0.21	+++++++*+	+++++++++++
		VdW	N	SER	72	-	H	GLY	73	2.40	20	0.22	0.23	+++++++++	+++++++++*+
		VdW	N	TYR	142	-	H	LEU	143	2.40	20	0.23	0.23	+++++*+++	+++++++++++
		VdW	CB	ALA	166	-	H	GLY	167	2.55	20	0.33	0.33	+++++++++	++++++++*++
		VdW	N	THR	176	-	H	GLY	177	2.40	20	0.21	0.21	+++++++++	+*+++++++++
		VdW	HA	GLU	178	-	CD	PRO	179	2.60	20	0.30	0.30	+++++++++	++++++*++++
		VdW	N	ASP	193	-	H	GLN	194	2.40	6	0.20	0.20	+* +	++ +
		VdW	O	VAL	207	-	N	SER	211	2.75	20	0.27	0.28	++++++*++	+++++++++++
		VdW	H	GLU	223	-	CG	GLU	223	2.55	20	0.30	0.30	+++++++++	+++++++++*+
		Angle	PHI	LYS	208				-61.56	-51.56	18	5.23	5.48	++ ++	+*++++++++++++
		Angle	PHI	LYS	209				-75.81	-65.81	20	12.82	13.24	++++++	++++++++++++*+
		Angle	PHI	HIS	210				-115.94	-105.94	20	8.11	8.60	++*+++	++++++++++++++
		0 violated distance restraints.
		10 violated van der Waals restraints.
		3 violated angle restraints.
		RMSDs for residues 98..136:
		Average backbone RMSD to mean : 1.46 +/- 0.22 A (0.99..1.90 A; 20 structures)
		Average heavy atom RMSD to mean : 2.08 +/- 0.24 A (1.76..2.54 A; 20 structures)
⍺3⍺5
			str	target	upper limits			lower limits			van der Waals			torsion angles
				function	#	rms	max	#	rms	max	#	rms	max	#	rms	max
			1	5.97	2	0.0052	0.42	0	0.0021	0.13	15	18.6	0.33	4	1.166	13.08
			2	5.99	2	0.0061	0.49	0	0.0020	0.13	13	18.2	0.33	3	1.178	13.01
			3	6.00	2	0.0052	0.41	0	0.0020	0.11	14	19.0	0.32	2	1.170	13.05
			4	6.03	2	0.0054	0.45	0	0.0020	0.12	14	18.8	0.32	2	1.183	12.90
			5	6.05	2	0.0050	0.39	0	0.0020	0.11	14	19.2	0.33	2	1.179	12.89
			6	6.09	2	0.0050	0.41	0	0.0021	0.09	14	19.6	0.33	3	1.167	12.41
			7	6.09	2	0.0051	0.43	0	0.0021	0.11	14	18.9	0.33	3	1.187	12.96
			8	6.10	2	0.0051	0.40	0	0.0020	0.12	15	18.9	0.33	4	1.188	13.29
			9	6.11	2	0.0061	0.49	0	0.0022	0.13	13	18.7	0.33	2	1.184	12.66
			10	6.12	2	0.0061	0.50	0	0.0022	0.13	13	18.5	0.33	2	1.192	13.27
			11	6.14	2	0.0061	0.49	0	0.0021	0.13	14	19.1	0.33	2	1.187	12.77
			12	6.16	2	0.0054	0.42	0	0.0021	0.09	14	19.4	0.33	3	1.169	13.00
			13	6.16	2	0.0051	0.39	0	0.0017	0.10	17	19.6	0.33	3	1.153	13.15
			14	6.17	2	0.0055	0.45	0	0.0017	0.08	13	19.9	0.32	3	1.199	13.36
			15	6.19	2	0.0054	0.42	0	0.0019	0.11	15	19.3	0.32	3	1.208	13.54
			16	6.19	2	0.0062	0.51	0	0.0022	0.14	14	18.8	0.33	2	1.168	12.89
			17	6.22	2	0.0061	0.49	0	0.0022	0.13	13	18.9	0.33	2	1.196	13.08
			18	6.24	2	0.0060	0.48	0	0.0022	0.14	13	19.0	0.33	2	1.220	13.01
			19	6.24	2	0.0060	0.54	0	0.0022	0.12	13	19.0	0.33	2	1.195	13.07
			20	6.25	2	0.0062	0.49	0	0.0021	0.15	13	19.1	0.33	3	1.186	13.09
			Ave	6.13	2	0.0056	0.45	0	0.0021	0.12	14	19.0	0.33	3	1.184	13.02
			+/-	8.51E-02	0	0.0005	0.04	0	0.0001	0.02	1	0.4	0.00	1	0.015	0.24
			Min	5.97	2	0.0050	0.39	0	0.0017	0.08	13	18.2	0.32	2	1.153	12.41
			Max	6.25	2	0.0062	0.54	0	0.0022	0.15	17	19.9	0.33	4	1.220	13.54
			Cut				0.20			0.20			0.20			5.00
			Restraints violated in 6 or more structures:
												#	mean	max.
			Upper	QG2	THR	65	-	QE	MET	130	6.50	20	0.40	0.51	+++++++++++++++*++++
			Upper	QD1	ILE	131	-	QD2	LEU	143	8.00	20	0.45	0.54	++++++++++++++++++*+
			VdW	HA	ASP	66	-	CD	PRO	67	2.60	16	0.20	0.21	+++++ +++++ + +*+++
			VdW	N	LYS	69	-	H	LEU	70	2.40	20	0.21	0.22	+++++++++++++++++++*
			VdW	N	LEU	70	-	H	ASP	71	2.40	20	0.21	0.23	+++++*++++++++++++++
			VdW	N	SER	72	-	H	GLY	73	2.40	20	0.22	0.23	++++++++++++++++++*+
			VdW	CG2	ILE	131	-	CD1	ILE	131	3.00	11	0.14	0.26	+ ++++++ ++*+
			VdW	N	PHE	134	-	H	GLY	135	2.40	20	0.21	0.21	+++++++++++++++++++*
			VdW	N	VAL	136	-	H	GLY	137	2.40	20	0.21	0.21	++*+++++++++++++++++
			VdW	N	TYR	142	-	H	LEU	143	2.40	20	0.22	0.22	+++++++++++++*++++++
			VdW	CA	LEU	143	-	CD1	LEU	143	3.00	19	0.21	0.22	+++*+++++++++++ ++++
			VdW	CB	ALA	166	-	H	GLY	167	2.55	20	0.33	0.33	++++++++++*+++++++++
			VdW	N	THR	176	-	H	GLY	177	2.40	20	0.21	0.21	+++++*++++++++++++++
			VdW	HA	GLU	178	-	CD	PRO	179	2.60	20	0.30	0.30	+++*++++++++++++++++
			VdW	O	VAL	207	-	N	SER	211	2.75	20	0.28	0.28	*+++++++++++++++++++
			VdW	H	GLU	223	-	CG	GLU	223	2.55	20	0.29	0.30	+++++++++++++++*++++
			Angle	PHI	LYS				209	-75.81	-65.81	20	13.02	13.54	++++++++++++++*+++++
			Angle	PHI	HIS				210	-115.94	-105.94	20	8.02	8.29	+*++++++++++++++++++
			Angle	PHI	SER				211	-125.30	-115.30	7	4.94	5.72	+ + + + *+ +
			2 violated distance restraints.
			14 violated van der Waals restraints.
			3 violated angle restraints.
			RMSDs for residues 98..136:
			Average backbone RMSD to mean : 1.50 +/- 0.26 A (1.15..2.16 A; 20 structures)
			Average heavy atom RMSD to mean : 2.04 +/- 0.26 A (1.52..2.60 A; 20 structures)
⍺4⍺5			str	target	upper limits			lower limits			van der Waals			torsion angles
				function	#	rms	max	#	rms	max	#	rms	max	#	rms	max
			1	5.98	2	0.0052	0.43	0	0.0021	0.11	14	18.3	0.33	4	1.159	12.93
			2	6.09	2	0.0052	0.43	0	0.0019	0.12	16	19.4	0.33	4	1.146	12.59
			3	6.16	2	0.0054	0.45	0	0.0020	0.11	14	19.4	0.33	4	1.170	12.80
			4	6.17	2	0.0053	0.43	0	0.0020	0.12	14	19.2	0.32	3	1.196	13.42
			5	6.17	2	0.0052	0.43	0	0.0020	0.11	15	19.3	0.33	3	1.172	13.08
			6	6.18	2	0.0055	0.47	0	0.0021	0.12	13	19.2	0.33	4	1.176	12.96
			7	6.19	2	0.0051	0.41	0	0.0021	0.12	15	19.2	0.33	4	1.166	12.97
			8	6.19	2	0.0053	0.45	0	0.0020	0.10	15	19.2	0.33	3	1.182	12.79
			9	6.23	2	0.0052	0.44	0	0.0022	0.12	14	19.2	0.33	4	1.196	13.09
			10	6.25	2	0.0056	0.47	0	0.0020	0.12	14	19.1	0.33	3	1.199	13.27
			11	6.27	2	0.0053	0.44	0	0.0020	0.11	14	19.7	0.33	5	1.183	12.66
			12	6.27	2	0.0061	0.56	0	0.0022	0.12	13	19.5	0.33	4	1.165	12.79
			13	6.28	2	0.0051	0.43	0	0.0020	0.11	15	19.7	0.33	4	1.187	12.91
			14	6.28	2	0.0054	0.48	0	0.0019	0.10	14	19.9	0.33	3	1.157	12.97
			15	6.28	2	0.0060	0.54	0	0.0023	0.13	13	19.0	0.33	3	1.185	12.85
			16	6.31	2	0.0053	0.44	0	0.0020	0.11	14	19.8	0.33	2	1.183	12.86
			17	6.32	2	0.0054	0.45	0	0.0021	0.12	14	19.7	0.33	5	1.199	13.07
			18	6.34	3	0.0062	0.55	0	0.0023	0.13	13	19.0	0.34	2	1.188	12.69
			19	6.35	2	0.0052	0.44	0	0.0019	0.10	16	19.8	0.33	3	1.175	12.71
			20	6.36	2	0.0055	0.47	0	0.0021	0.12	14	19.7	0.33	4	1.189	13.05
			Ave	6.23	2	0.0054	0.46	0	0.0021	0.11	14	19.4	0.33	4	1.179	12.92
			+/-	9.23E-02	0	0.0003	0.04	0	0.0001	0.01	1	0.4	0.00	1	0.014	0.20
			Min	5.98	2	0.0051	0.41	0	0.0019	0.10	13	18.3	0.32	2	1.146	12.59
			Max	6.36	3	0.0062	0.56	0	0.0023	0.13	16	19.9	0.34	5	1.199	13.42
			Cut				0.20			0.20			0.20			5.00
			Restraints violated in 6 or more structures:
												#	mean	max.
			Upper	QG2	THR	65	-	QE	MET	130	6.50	20	0.30	0.37	+++++++++++++++++*++
			Upper	QD1	ILE	131	-	QD2	LEU	143	8.00	20	0.46	0.56	+++++++++++*++++++++
			VdW	HA	ASP	66	-	CD	PRO	67	2.60	20	0.20	0.21	++*+++++++++++++++++
			VdW	N	LYS	69	-	H	LEU	70	2.40	20	0.21	0.21	+++++*++++++++++++++
			VdW	N	LEU	70	-	H	ASP	71	2.40	20	0.21	0.21	+++++++++++++++++*++
			VdW	N	SER	72	-	H	GLY	73	2.40	20	0.22	0.23	++++++++++++++*+++++
			VdW	CG2	ILE	131	-	CD1	ILE	131	3.00	17	0.22	0.26	+++++++++*+ ++ ++ ++
			VdW	N	PHE	134	-	H	GLY	135	2.40	20	0.21	0.21	+++++++++++++++++*++
			VdW	N	VAL	136	-	H	GLY	137	2.40	20	0.21	0.21	+++++++++++*++++++++
			VdW	N	TYR	142	-	H	LEU	143	2.40	20	0.22	0.22	+++++*++++++++++++++
			VdW	CA	LEU	143	-	CD1	LEU	143	3.00	19	0.21	0.22	+++*+ ++++++++++++++
			VdW	CB	ALA	166	-	H	GLY	167	2.55	20	0.33	0.34	+++++++++++++++++*++
			VdW	N	THR	176	-	H	GLY	177	2.40	20	0.21	0.21	+*++++++++++++++++++
			VdW	HA	GLU	178	-	CD	PRO	179	2.60	20	0.30	0.30	++*+++++++++++++++++
			VdW	O	VAL	207	-	N	SER	211	2.75	20	0.28	0.28	+++++++++++++++++*++
			VdW	H	GLU	223	-	CG	GLU	223	2.55	20	0.29	0.30	+++++++++++++++++++*
			Angle	PHI	LYS	208				-61.56	-51.56	8	4.93	5.48	+ +* + ++ + +
			Angle	PHI	LYS	209				-75.81	-65.81	20	12.92	13.42	+++*++++++++++++++++
			Angle	PHI	HIS	210				-115.94	-105.94	20	8.00	8.36	+++++++++++*++++++++
			Angle	PHI	SER	211				-125.30	-115.30	14	5.08	5.48	+++ +++++++* + + +
			Angle	CHI1	ILE	214				-71.54	-61.54	8	4.90	5.17	+ +* + + + ++
			2 violated distance restraints.
			14 violated van der Waals restraints.
			5 violated angle restraints.
			RMSDs for residues 98..136:
			Average backbone RMSD to mean : 1.32 +/- 0.39 A (0.86..2.45 A; 20 structures)
			Average heavy atom RMSD to mean : 1.80 +/- 0.37 A (1.30..2.92 A; 20 structures)
⍺3⍺4⍺5			str	target	upper limits			lower limits			van der Waals			torsion angles
				function	#	rms	max	#	rms	max	#	rms	max	#	rms	max
			1	5.96	2	0.0051	0.42	0	0.0020	0.11	14	18.7	0.33	5	1.137	12.77
			2	6.03	2	0.0051	0.42	0	0.0020	0.11	14	19.0	0.34	5	1.155	13.09
			3	6.05	2	0.0049	0.41	0	0.0021	0.11	14	18.7	0.33	2	1.158	12.99
			4	6.08	2	0.0052	0.43	0	0.0020	0.11	14	19.3	0.33	5	1.135	12.79
			5	6.08	2	0.0052	0.43	0	0.0021	0.11	14	18.9	0.33	4	1.158	13.00
			6	6.12	2	0.0050	0.41	0	0.0019	0.11	15	19.2	0.34	4	1.158	12.79
			7	6.13	2	0.0052	0.44	0	0.0021	0.09	13	19.0	0.33	3	1.163	12.74
			8	6.13	2	0.0051	0.42	0	0.0020	0.11	15	19.0	0.33	2	1.142	12.86
			9	6.14	2	0.0053	0.43	0	0.0021	0.10	14	19.0	0.33	3	1.183	13.08
			10	6.15	2	0.0053	0.43	0	0.0022	0.13	14	19.2	0.33	3	1.181	12.87
			11	6.16	2	0.0051	0.42	0	0.0019	0.11	14	19.9	0.33	3	1.167	13.19
			12	6.17	2	0.0051	0.42	0	0.0020	0.11	14	19.3	0.33	5	1.161	12.94
			13	6.18	2	0.0052	0.44	0	0.0021	0.13	14	19.1	0.33	4	1.177	13.02
			14	6.19	2	0.0052	0.43	0	0.0021	0.11	14	19.2	0.33	4	1.181	13.10
			15	6.20	2	0.0054	0.47	0	0.0019	0.11	13	19.3	0.33	3	1.172	12.94
			16	6.20	2	0.0051	0.43	0	0.0020	0.11	15	19.2	0.33	3	1.160	13.00
			17	6.21	2	0.0052	0.43	0	0.0019	0.11	14	19.7	0.33	2	1.146	12.80
			18	6.22	2	0.0061	0.56	0	0.0022	0.11	13	18.9	0.33	3	1.146	13.09
			19	6.23	2	0.0051	0.43	0	0.0022	0.11	15	19.1	0.33	3	1.132	12.51
			20	6.23	2	0.0052	0.43	0	0.0020	0.11	15	19.6	0.33	5	1.151	12.89
			Ave	6.14	2	0.0052	0.43	0	0.0020	0.11	14	19.2	0.33	4	1.158	12.92
			+/-	7.12E-02	0	0.0002	0.03	0	0.0001	0.01	1	0.3	0.00	1	0.015	0.16
			Min	5.96	2	0.0049	0.41	0	0.0019	0.09	13	18.7	0.33	2	1.132	12.51
			Max	6.23	2	0.0061	0.56	0	0.0022	0.13	15	19.9	0.34	5	1.183	13.19
			Cut				0.20			0.20			0.20			5.00
			Restraints violated in 6 or more structures:
												#	mean	max.
			Upper	QG2	THR	65	-	QE	MET	130	6.50	20	0.29	0.31	+++++++++++++++++*++
			Upper	QD1	ILE	131	-	QD2	LEU	143	8.00	20	0.43	0.56	+++++++++++++++++*++
			VdW	HA	ASP	66	-	CD	PRO	67	2.60	19	0.20	0.21	++++++ +*+++++++++++
			VdW	N	LYS	69	-	H	LEU	70	2.40	20	0.21	0.21	++++++++++++++++++*+
			VdW	N	LEU	70	-	H	ASP	71	2.40	20	0.21	0.21	++++++++*+++++++++++
			VdW	N	SER	72	-	H	GLY	73	2.40	20	0.22	0.23	+++++*++++++++++++++
			VdW	CG2	ILE	131	-	CD1	ILE	131	3.00	19	0.24	0.26	++++++++++++++*++ ++
			VdW	N	PHE	134	-	H	GLY	135	2.40	20	0.21	0.21	+++++++++++++++++*++
			VdW	N	VAL	136	-	H	GLY	137	2.40	20	0.21	0.21	+++++++++++++++++*++
			VdW	N	TYR	142	-	H	LEU	143	2.40	20	0.22	0.22	++++++++++++++*+++++
			VdW	CA	LEU	143	-	CD1	LEU	143	3.00	19	0.21	0.22	+*++++++++++++ +++++
			VdW	CB	ALA	166	-	H	GLY	167	2.55	20	0.33	0.34	+*++++++++++++++++++
			VdW	N	THR	176	-	H	GLY	177	2.40	20	0.21	0.21	++*+++++++++++++++++
			VdW	HA	GLU	178	-	CD	PRO	179	2.60	20	0.30	0.30	+++++++++++++++++*++
			VdW	O	VAL	207	-	N	SER	211	2.75	20	0.27	0.29	++++++++++++++++++*+
			VdW	H	GLU	223	-	CG	GLU	223	2.55	20	0.30	0.30	++++++++++*+++++++++
			Angle	PHI	LYS	208				-61.56	-51.56	10	4.98	5.31	++ + + + *++ + +
			Angle	PHI	LYS	209				-75.81	-65.81	20	12.92	13.19	++++++++++*+++++++++
			Angle	PHI	HIS	210				-115.94	-105.94	20	8.05	8.38	+++++++++++++++++++*
			Angle	PHI	SER	211				-125.30	-115.30	11	5.02	5.44	++ +* + + + + +++
			Angle	CHI1	ILE	214				-71.54	-61.54	10	4.96	5.18	++ +++ +*+ + +
			2 violated distance restraints.
			14 violated van der Waals restraints.
			5 violated angle restraints.
			RMSDs for residues 98..136:
			Average backbone RMSD to mean : 1.06 +/- 0.26 A (0.70..1.67 A; 20 structures)
			Average heavy atom RMSD to mean : 1.61 +/- 0.22 A (1.26..2.00 A; 20 structures)

[truncated: 3 more sheets: Supplementary Figure 8A, Supplementary Figure 8B, Supplementary Figure 9]
